# Supplementary material for: Amalgamated cross-species transcriptomes reveal organ-specific propensity in gene expression evolution
Source: Nat Commun. 2020 Sep 8;11:4459. doi: 10.1038/s41467-020-18090-8 (PMC7479108; doi:10.1038/s41467-020-18090-8)
Supplement: Supplementary file 5 — Supplementary Data 1-6 [file 41467_2020_18090_MOESM5_ESM.xlsx]

## Sheet: Legend
Supplementary Data 1. Curated metadata and characteristics of RNA-seq experiments.
Supplementary Data 2. The numbers of RNA-seq experiments included in the final dataset with SVA-log-TMM-FPKM metrics.
Supplementary Data 3. RNA-seq samples excluded by transcriptome amalgamation.
Supplementary Data 4. Orthogroup statistics.
Supplementary Data 5. The numbers and statistical significance of of PEO shifts.
Supplementary Data 6. Significantly enriched terms in KEGG pathway enrichmnt analysis of genes involved in PEO shifts (adjusted P value < 0.05).

## Sheet: SD1
scientific_name	tissue	genotype	sex	age	treatment	protocol	bioproject	biosample	experiment	run	sra_primary	sra_sample	sra_study	study_title	exp_title	design	sample_title	sample_description	lib_name	lib_layout	lib_strategy	lib_source	lib_selection	instrument	total_spots	total_bases	size	nominal_length	nominal_sdev	spot_length	read_index	read_class	read_type	base_coord	lab	center	submitter_id	pubmed_id	taxid	published_date	biomaterial_provider	cell	location	antibody	batch	misc	layout	num_read_unfiltered	num_read_fastp
Anolis carolinensis	brain		MIXED	adult		poly-A enriched RNA[molecule_subtype]	PRJNA176589	SAMN01758122	SRX191160	SRR579556	SRA059267	SRS366869	SRP015997	The evolutionary landscape of alternative splicing in vertebrate species	GSM1015161: Lizard brain; Anolis carolinensis; RNA-Seq		Lizard brain	NA		paired	RNA-Seq	TRANSCRIPTOMIC	cDNA	Illumina HiSeq 2000	91641467	13746220050	9483057974	NA	NA	NA	NA			NA		GEO	GEO: GSE41338	23258890	28377	2012-12-24 12:04:54	NA	NA		NA	NA		2	91576984	81999584
Anolis carolinensis	brain		F	15d[stage]			PRJNA381064	SAMN07981859	SRX3367740	SRR6261409	SRA551247	SRS2665385	SRP102989	RNA-seq data from somatic tissues and gonads from Anolis, human, mouse, opossum, platypus, chicken and xenopus Raw sequence reads	GSM2843043: Female1.15d.Brain.2794sTS; Anolis carolinensis; RNA-Seq		Female1.15d.Brain.2794sTS	NA		single	RNA-Seq	TRANSCRIPTOMIC	cDNA	Illumina HiSeq 2500	28341204	2860807553	1532211597	NA	NA	NA	NA			NA		GEO	GEO: GSE97367	29133310	28377	2017-11-14 10:44:12	NA	NA		NA	NA		1	28339453	27595664
Anolis carolinensis	brain		F	Adult[stage]			PRJNA381064	SAMN06679914	SRX2704194	SRR5412146	SRA551247	SRS2097918	SRP102989	RNA-seq data from somatic tissues and gonads from Anolis, human, mouse, opossum, platypus, chicken and xenopus Raw sequence reads	GSM2563007: Anolis RNAseq Brain Female3 Adult; Anolis carolinensis; RNA-Seq		Anolis RNAseq Brain Female3 Adult	NA		single	RNA-Seq	TRANSCRIPTOMIC	cDNA	Illumina HiSeq 2500	26327473	2659074773	1661346716	NA	NA	NA	NA			NA		GEO	GEO: GSE97367	29133310	28377	2017-10-30 19:13:22	NA	NA		NA	NA		1	26327473	25271747
Anolis carolinensis	brain		F	Adult[stage]			PRJNA381064	SAMN06679915	SRX2704193	SRR5412145	SRA551247	SRS2097917	SRP102989	RNA-seq data from somatic tissues and gonads from Anolis, human, mouse, opossum, platypus, chicken and xenopus Raw sequence reads	GSM2563006: Anolis RNAseq Brain Female2 Adult; Anolis carolinensis; RNA-Seq		Anolis RNAseq Brain Female2 Adult	NA		single	RNA-Seq	TRANSCRIPTOMIC	cDNA	Illumina HiSeq 2500	29117617	2940879317	1994783139	NA	NA	NA	NA			NA		GEO	GEO: GSE97367	29133310	28377	2017-10-30 19:13:22	NA	NA		NA	NA		1	29117617	26037255
Anolis carolinensis	brain		F	Adult[stage]			PRJNA381064	SAMN06679916	SRX2704192	SRR5412144	SRA551247	SRS2097916	SRP102989	RNA-seq data from somatic tissues and gonads from Anolis, human, mouse, opossum, platypus, chicken and xenopus Raw sequence reads	GSM2563005: Anolis RNAseq Brain Female1 Adult; Anolis carolinensis; RNA-Seq		Anolis RNAseq Brain Female1 Adult	NA		single	RNA-Seq	TRANSCRIPTOMIC	cDNA	Illumina HiSeq 2500	21632296	2184861896	1428406061	NA	NA	NA	NA			NA		GEO	GEO: GSE97367	29133310	28377	2017-10-30 19:13:22	NA	NA		NA	NA		1	21632296	20221918
Anolis carolinensis	brain		M	16d[stage]			PRJNA381064	SAMN07981826	SRX3367773	SRR6261442	SRA551247	SRS2665420	SRP102989	RNA-seq data from somatic tissues and gonads from Anolis, human, mouse, opossum, platypus, chicken and xenopus Raw sequence reads	GSM2843076: Male1.16d.Brain.2799sTS; Anolis carolinensis; RNA-Seq		Male1.16d.Brain.2799sTS	NA		single	RNA-Seq	TRANSCRIPTOMIC	cDNA	Illumina HiSeq 2500	34569097	3491478797	1781584695	NA	NA	NA	NA			NA		GEO	GEO: GSE97367	29133310	28377	2017-11-14 10:44:13	NA	NA		NA	NA		1	34569097	33554822
Anolis carolinensis	brain		M	15d[stage]			PRJNA381064	SAMN07981836	SRX3367768	SRR6261437	SRA551247	SRS2665413	SRP102989	RNA-seq data from somatic tissues and gonads from Anolis, human, mouse, opossum, platypus, chicken and xenopus Raw sequence reads	GSM2843071: Male2.15d.Brain.2804sTS; Anolis carolinensis; RNA-Seq		Male2.15d.Brain.2804sTS	NA		single	RNA-Seq	TRANSCRIPTOMIC	cDNA	Illumina HiSeq 2500	31534220	3183147186	1652972568	NA	NA	NA	NA			NA		GEO	GEO: GSE97367	29133310	28377	2017-11-14 10:44:13	NA	NA		NA	NA		1	31532284	30746028
Anolis carolinensis	brain		M	15d[stage]			PRJNA381064	SAMN07981833	SRX3367764	SRR6261433	SRA551247	SRS2665411	SRP102989	RNA-seq data from somatic tissues and gonads from Anolis, human, mouse, opossum, platypus, chicken and xenopus Raw sequence reads	GSM2843067: Male1.15d.Brain.2790sTS; Anolis carolinensis; RNA-Seq		Male1.15d.Brain.2790sTS	NA		single	RNA-Seq	TRANSCRIPTOMIC	cDNA	Illumina HiSeq 2500	31376132	3167149368	1647675410	NA	NA	NA	NA			NA		GEO	GEO: GSE97367	29133310	28377	2017-11-14 10:44:13	NA	NA		NA	NA		1	31374268	30500250
Anolis carolinensis	brain		M	13d[stage]			PRJNA381064	SAMN07981841	SRX3367761	SRR6261430	SRA551247	SRS2665406	SRP102989	RNA-seq data from somatic tissues and gonads from Anolis, human, mouse, opossum, platypus, chicken and xenopus Raw sequence reads	GSM2843064: Male1.13d.Brain.2809sTS; Anolis carolinensis; RNA-Seq		Male1.13d.Brain.2809sTS	NA		single	RNA-Seq	TRANSCRIPTOMIC	cDNA	Illumina HiSeq 2500	26410427	2667453127	1454100994	NA	NA	NA	NA			NA		GEO	GEO: GSE97367	29133310	28377	2017-11-14 10:44:13	NA	NA		NA	NA		1	26410427	25732771
Anolis carolinensis	brain		M	Adult[stage]			PRJNA381064	SAMN06679911	SRX2704197	SRR5412149	SRA551247	SRS2097921	SRP102989	RNA-seq data from somatic tissues and gonads from Anolis, human, mouse, opossum, platypus, chicken and xenopus Raw sequence reads	GSM2563010: Anolis RNAseq Brain Male3 Adult; Anolis carolinensis; RNA-Seq		Anolis RNAseq Brain Male3 Adult	NA		single	RNA-Seq	TRANSCRIPTOMIC	cDNA	Illumina HiSeq 2500	21751247	2196875947	1347654163	NA	NA	NA	NA			NA		GEO	GEO: GSE97367	29133310	28377	2017-10-30 19:13:22	NA	NA		NA	NA		1	21723694	20821534
Anolis carolinensis	brain		M	Adult[stage]			PRJNA381064	SAMN06679912	SRX2704196	SRR5412148	SRA551247	SRS2097920	SRP102989	RNA-seq data from somatic tissues and gonads from Anolis, human, mouse, opossum, platypus, chicken and xenopus Raw sequence reads	GSM2563009: Anolis RNAseq Brain Male2 Adult; Anolis carolinensis; RNA-Seq		Anolis RNAseq Brain Male2 Adult	NA		single	RNA-Seq	TRANSCRIPTOMIC	cDNA	Illumina HiSeq 2500	24407832	2465191032	1686833121	NA	NA	NA	NA			NA		GEO	GEO: GSE97367	29133310	28377	2017-10-30 19:13:22	NA	NA		NA	NA		1	24407832	21979522
Anolis carolinensis	brain		M	Adult[stage]			PRJNA381064	SAMN06679913	SRX2704195	SRR5412147	SRA551247	SRS2097919	SRP102989	RNA-seq data from somatic tissues and gonads from Anolis, human, mouse, opossum, platypus, chicken and xenopus Raw sequence reads	GSM2563008: Anolis RNAseq Brain Male1 Adult; Anolis carolinensis; RNA-Seq		Anolis RNAseq Brain Male1 Adult	NA		single	RNA-Seq	TRANSCRIPTOMIC	cDNA	Illumina HiSeq 2500	20026314	2022657714	1316438126	NA	NA	NA	NA			NA		GEO	GEO: GSE97367	29133310	28377	2017-10-30 19:13:22	NA	NA		NA	NA		1	20026314	18858678
Anolis carolinensis	brain		F	Adult[stage]			PRJNA381064	SAMN08118519	SRX3436875	SRR6337913	SRA635532	SRS2727819	SRP102989	RNA-seq data from somatic tissues and gonads from Anolis, human, mouse, opossum, platypus, chicken and xenopus Raw sequence reads	GSM2871944: Brain_Female3_1268sTS; Anolis carolinensis; RNA-Seq		Brain_Female3_1268sTS	NA		single	RNA-Seq	GENOMIC	cDNA	Illumina HiSeq 2500	26327473	2659074773	1661346746	NA	NA	NA	NA			NA		GEO	GEO: GSE107602	29133310	28377	2017-12-06 17:56:12	NA	NA		NA	NA		1	26327473	25271747
Anolis carolinensis	brain		F	Adult[stage]			PRJNA381064	SAMN08118520	SRX3436874	SRR6337912	SRA635532	SRS2727818	SRP102989	RNA-seq data from somatic tissues and gonads from Anolis, human, mouse, opossum, platypus, chicken and xenopus Raw sequence reads	GSM2871943: Brain_Female2_1703sTS; Anolis carolinensis; RNA-Seq		Brain_Female2_1703sTS	NA		single	RNA-Seq	GENOMIC	cDNA	Illumina HiSeq 2500	29117617	2940879317	1994783127	NA	NA	NA	NA			NA		GEO	GEO: GSE107602	29133310	28377	2017-12-06 17:56:12	NA	NA		NA	NA		1	29117617	26037255
Anolis carolinensis	brain		F	Adult[stage]			PRJNA381064	SAMN08118521	SRX3436873	SRR6337911	SRA635532	SRS2727817	SRP102989	RNA-seq data from somatic tissues and gonads from Anolis, human, mouse, opossum, platypus, chicken and xenopus Raw sequence reads	GSM2871942: Brain_Female1_1696sTS; Anolis carolinensis; RNA-Seq		Brain_Female1_1696sTS	NA		single	RNA-Seq	GENOMIC	cDNA	Illumina HiSeq 2500	21632296	2184861896	1428405996	NA	NA	NA	NA			NA		GEO	GEO: GSE107602	29133310	28377	2017-12-06 17:56:12	NA	NA		NA	NA		1	21632296	20221918
Anolis carolinensis	brain	Acarolinensis_brain_pooled_1[isolate]	POOLED M AND F		sample includes 3 females and 1 male[comment]		PRJNA78917	SAMN00765500	SRX111454	SRR543713	SRA048645	SRS282428	SRP009831	Anolis carolinensis Transcriptome or Gene expression	Illumina RNA sequencing of transcriptome paired-end library 'Solexa-73526' containing sample 'Acarolinensis_brain_pooled_1'	RNA Sequencing to improve annotation	Animal sample from Anolis carolinensis	NA	Solexa-73526	paired	RNA-Seq	TRANSCRIPTOMIC	cDNA	Illumina HiSeq 2000	16148792	3262055984	2149920526	452	122.321	202	0	Application Read	Forward	1	Genome Sequencing	BI	BI.Anolis_carolinensis_RNA_Seq.2011	NA	28377	2012-08-17 08:35:04	NA	NA		NA	NA	Model organism or animal[biosamplemodel]	2	16139820	14474184
Anolis carolinensis	heart		MIXED	adult		poly-A enriched RNA[molecule_subtype]	PRJNA176589	SAMN01758124	SRX191162	SRR579558	SRA059267	SRS366871	SRP015997	The evolutionary landscape of alternative splicing in vertebrate species	GSM1015163: Lizard heart; Anolis carolinensis; RNA-Seq		Lizard heart	NA		paired	RNA-Seq	TRANSCRIPTOMIC	cDNA	Illumina HiSeq 2000	86529136	12979370400	8981416105	NA	NA	NA	NA			NA		GEO	GEO: GSE41338	23258890	28377	2012-12-24 12:04:54	NA	NA		NA	NA		2	86462103	72668061
Anolis carolinensis	heart		F	15d[stage]			PRJNA381064	SAMN07981857	SRX3367742	SRR6261411	SRA551247	SRS2665388	SRP102989	RNA-seq data from somatic tissues and gonads from Anolis, human, mouse, opossum, platypus, chicken and xenopus Raw sequence reads	GSM2843045: Female1.15d.Heart.2795sTS; Anolis carolinensis; RNA-Seq		Female1.15d.Heart.2795sTS	NA		single	RNA-Seq	TRANSCRIPTOMIC	cDNA	Illumina HiSeq 2500	25451057	2569347008	1422602727	NA	NA	NA	NA			NA		GEO	GEO: GSE97367	29133310	28377	2017-11-14 10:44:12	NA	NA		NA	NA		1	25449344	24778375
Anolis carolinensis	heart		F	Adult[stage]			PRJNA381064	SAMN06679908	SRX2704200	SRR5412152	SRA551247	SRS2097924	SRP102989	RNA-seq data from somatic tissues and gonads from Anolis, human, mouse, opossum, platypus, chicken and xenopus Raw sequence reads	GSM2563013: Anolis RNAseq Heart Female3 Adult; Anolis carolinensis; RNA-Seq		Anolis RNAseq Heart Female3 Adult	NA		single	RNA-Seq	TRANSCRIPTOMIC	cDNA	Illumina HiSeq 2500	27566527	2784219227	1767582148	NA	NA	NA	NA			NA		GEO	GEO: GSE97367	29133310	28377	2017-10-30 19:13:22	NA	NA		NA	NA		1	27566527	26423355
Anolis carolinensis	heart		F	Adult[stage]			PRJNA381064	SAMN06679909	SRX2704199	SRR5412151	SRA551247	SRS2097923	SRP102989	RNA-seq data from somatic tissues and gonads from Anolis, human, mouse, opossum, platypus, chicken and xenopus Raw sequence reads	GSM2563012: Anolis RNAseq Heart Female2 Adult; Anolis carolinensis; RNA-Seq		Anolis RNAseq Heart Female2 Adult	NA		single	RNA-Seq	TRANSCRIPTOMIC	cDNA	Illumina HiSeq 2500	25013637	2526377337	1718657047	NA	NA	NA	NA			NA		GEO	GEO: GSE97367	29133310	28377	2017-10-30 19:13:22	NA	NA		NA	NA		1	25013637	22377099
Anolis carolinensis	heart		F	Adult[stage]			PRJNA381064	SAMN06679910	SRX2704198	SRR5412150	SRA551247	SRS2097922	SRP102989	RNA-seq data from somatic tissues and gonads from Anolis, human, mouse, opossum, platypus, chicken and xenopus Raw sequence reads	GSM2563011: Anolis RNAseq Heart Female1 Adult; Anolis carolinensis; RNA-Seq		Anolis RNAseq Heart Female1 Adult	NA		single	RNA-Seq	TRANSCRIPTOMIC	cDNA	Illumina HiSeq 2500	33937077	3427644777	2235981159	NA	NA	NA	NA			NA		GEO	GEO: GSE97367	29133310	28377	2017-10-30 19:13:22	NA	NA		NA	NA		1	33937077	31984196
Anolis carolinensis	heart		M	15d[stage]			PRJNA381064	SAMN07981834	SRX3367765	SRR6261434	SRA551247	SRS2665412	SRP102989	RNA-seq data from somatic tissues and gonads from Anolis, human, mouse, opossum, platypus, chicken and xenopus Raw sequence reads	GSM2843068: Male1.15d.Heart.2791sTS; Anolis carolinensis; RNA-Seq		Male1.15d.Heart.2791sTS	NA		single	RNA-Seq	TRANSCRIPTOMIC	cDNA	Illumina HiSeq 2500	22089080	2229960111	1288658223	NA	NA	NA	NA			NA		GEO	GEO: GSE97367	29133310	28377	2017-11-14 10:44:13	NA	NA		NA	NA		1	22087669	21447628
Anolis carolinensis	heart		M	Adult[stage]			PRJNA381064	SAMN06679905	SRX2704203	SRR5412155	SRA551247	SRS2097927	SRP102989	RNA-seq data from somatic tissues and gonads from Anolis, human, mouse, opossum, platypus, chicken and xenopus Raw sequence reads	GSM2563016: Anolis RNAseq Heart Male3 Adult; Anolis carolinensis; RNA-Seq		Anolis RNAseq Heart Male3 Adult	NA		single	RNA-Seq	TRANSCRIPTOMIC	cDNA	Illumina HiSeq 2500	21544442	2175988642	1340679868	NA	NA	NA	NA			NA		GEO	GEO: GSE97367	29133310	28377	2017-10-30 19:13:23	NA	NA		NA	NA		1	21514098	20612673
Anolis carolinensis	heart		M	Adult[stage]			PRJNA381064	SAMN06679906	SRX2704202	SRR5412154	SRA551247	SRS2097926	SRP102989	RNA-seq data from somatic tissues and gonads from Anolis, human, mouse, opossum, platypus, chicken and xenopus Raw sequence reads	GSM2563015: Anolis RNAseq Heart Male2 Adult; Anolis carolinensis; RNA-Seq		Anolis RNAseq Heart Male2 Adult	NA		single	RNA-Seq	TRANSCRIPTOMIC	cDNA	Illumina HiSeq 2500	25737919	2599529819	1771459533	NA	NA	NA	NA			NA		GEO	GEO: GSE97367	29133310	28377	2017-10-30 19:13:23	NA	NA		NA	NA		1	25737919	23108343
Anolis carolinensis	heart		M	Adult[stage]			PRJNA381064	SAMN06679907	SRX2704201	SRR5412153	SRA551247	SRS2097925	SRP102989	RNA-seq data from somatic tissues and gonads from Anolis, human, mouse, opossum, platypus, chicken and xenopus Raw sequence reads	GSM2563014: Anolis RNAseq Heart Male1 Adult; Anolis carolinensis; RNA-Seq		Anolis RNAseq Heart Male1 Adult	NA		single	RNA-Seq	TRANSCRIPTOMIC	cDNA	Illumina HiSeq 2500	22168300	2238998300	1464976863	NA	NA	NA	NA			NA		GEO	GEO: GSE97367	29133310	28377	2017-10-30 19:13:22	NA	NA		NA	NA		1	22168300	20888644
Anolis carolinensis	heart		F	Adult[stage]			PRJNA381064	SAMN08118516	SRX3436878	SRR6337916	SRA635532	SRS2727822	SRP102989	RNA-seq data from somatic tissues and gonads from Anolis, human, mouse, opossum, platypus, chicken and xenopus Raw sequence reads	GSM2871947: Heart_Female3_1269sTS; Anolis carolinensis; RNA-Seq		Heart_Female3_1269sTS	NA		single	RNA-Seq	GENOMIC	cDNA	Illumina HiSeq 2500	27566527	2784219227	1767582148	NA	NA	NA	NA			NA		GEO	GEO: GSE107602	29133310	28377	2017-12-06 17:56:12	NA	NA		NA	NA		1	27566527	26423355
Anolis carolinensis	heart		F	Adult[stage]			PRJNA381064	SAMN08118517	SRX3436877	SRR6337915	SRA635532	SRS2727821	SRP102989	RNA-seq data from somatic tissues and gonads from Anolis, human, mouse, opossum, platypus, chicken and xenopus Raw sequence reads	GSM2871946: Heart_Female2_1704sTS; Anolis carolinensis; RNA-Seq		Heart_Female2_1704sTS	NA		single	RNA-Seq	GENOMIC	cDNA	Illumina HiSeq 2500	25013637	2526377337	1718657079	NA	NA	NA	NA			NA		GEO	GEO: GSE107602	29133310	28377	2017-12-06 17:56:12	NA	NA		NA	NA		1	25013637	22377099
Anolis carolinensis	heart		F	Adult[stage]			PRJNA381064	SAMN08118518	SRX3436876	SRR6337914	SRA635532	SRS2727820	SRP102989	RNA-seq data from somatic tissues and gonads from Anolis, human, mouse, opossum, platypus, chicken and xenopus Raw sequence reads	GSM2871945: Heart_Female1_1697sTS; Anolis carolinensis; RNA-Seq		Heart_Female1_1697sTS	NA		single	RNA-Seq	GENOMIC	cDNA	Illumina HiSeq 2500	33937077	3427644777	2235981170	NA	NA	NA	NA			NA		GEO	GEO: GSE107602	29133310	28377	2017-12-06 17:56:12	NA	NA		NA	NA		1	33937077	31984196
Anolis carolinensis	heart		NAN		Unknown[specific_host]		PRJNA78917	SAMN00765498	SRX111452	SRR540256	SRA048645	SRS282426	SRP009831	Anolis carolinensis Transcriptome or Gene expression	Illumina RNA sequencing of transcriptome paired-end library 'Solexa-73529' containing sample 'Acarolinensis_heart_pooled_1'	RNA Sequencing to improve annotation	Generic sample from Anolis carolinensis	NA	Solexa-73529	paired	RNA-Seq	TRANSCRIPTOMIC	cDNA	Illumina HiSeq 2000	16919459	3417730718	2254407121	420	119.519	202	0	Application Read	Forward	1	Genome Sequencing	BI	BI.Anolis_carolinensis_RNA_Seq.2011	NA	28377	2012-08-15 10:01:05	NA	NA		NA	NA		2	16910064	15133493
Anolis carolinensis	kidney		MIXED	adult		poly-A enriched RNA[molecule_subtype]	PRJNA176589	SAMN01758123	SRX191161	SRR579557	SRA059267	SRS366870	SRP015997	The evolutionary landscape of alternative splicing in vertebrate species	GSM1015162: Lizard kidney; Anolis carolinensis; RNA-Seq		Lizard kidney	NA		paired	RNA-Seq	TRANSCRIPTOMIC	cDNA	Illumina HiSeq 2000	43858614	6578792100	4421934654	NA	NA	NA	NA			NA		GEO	GEO: GSE41338	23258890	28377	2012-12-24 12:04:54	NA	NA		NA	NA		2	43843000	37926039
Anolis carolinensis	kidney		F	15d[stage]			PRJNA381064	SAMN07981856	SRX3367743	SRR6261412	SRA551247	SRS2665390	SRP102989	RNA-seq data from somatic tissues and gonads from Anolis, human, mouse, opossum, platypus, chicken and xenopus Raw sequence reads	GSM2843046: Female1.15d.Kidney.2796sTS; Anolis carolinensis; RNA-Seq		Female1.15d.Kidney.2796sTS	NA		single	RNA-Seq	TRANSCRIPTOMIC	cDNA	Illumina HiSeq 2500	29662720	2994686294	1571315344	NA	NA	NA	NA			NA		GEO	GEO: GSE97367	29133310	28377	2017-11-14 10:44:12	NA	NA		NA	NA		1	29661307	28917032
Anolis carolinensis	kidney		F	Adult[stage]			PRJNA381064	SAMN06679902	SRX2704206	SRR5412158	SRA551247	SRS2097930	SRP102989	RNA-seq data from somatic tissues and gonads from Anolis, human, mouse, opossum, platypus, chicken and xenopus Raw sequence reads	GSM2563019: Anolis RNAseq Kidney Female3 Adult; Anolis carolinensis; RNA-Seq		Anolis RNAseq Kidney Female3 Adult	NA		single	RNA-Seq	TRANSCRIPTOMIC	cDNA	Illumina HiSeq 2500	27082741	2735356841	1712603627	NA	NA	NA	NA			NA		GEO	GEO: GSE97367	29133310	28377	2017-10-30 19:13:23	NA	NA		NA	NA		1	27082741	26060792
Anolis carolinensis	kidney		F	Adult[stage]			PRJNA381064	SAMN06679903	SRX2704205	SRR5412157	SRA551247	SRS2097929	SRP102989	RNA-seq data from somatic tissues and gonads from Anolis, human, mouse, opossum, platypus, chicken and xenopus Raw sequence reads	GSM2563018: Anolis RNAseq Kidney Female2 Adult; Anolis carolinensis; RNA-Seq		Anolis RNAseq Kidney Female2 Adult	NA		single	RNA-Seq	TRANSCRIPTOMIC	cDNA	Illumina HiSeq 2500	30785590	3109344590	2098773906	NA	NA	NA	NA			NA		GEO	GEO: GSE97367	29133310	28377	2017-10-30 19:13:23	NA	NA		NA	NA		1	30785590	27288999
Anolis carolinensis	kidney		F	Adult[stage]			PRJNA381064	SAMN06679904	SRX2704204	SRR5412156	SRA551247	SRS2097928	SRP102989	RNA-seq data from somatic tissues and gonads from Anolis, human, mouse, opossum, platypus, chicken and xenopus Raw sequence reads	GSM2563017: Anolis RNAseq Kidney Female1 Adult; Anolis carolinensis; RNA-Seq		Anolis RNAseq Kidney Female1 Adult	NA		single	RNA-Seq	TRANSCRIPTOMIC	cDNA	Illumina HiSeq 2500	21357694	2157127094	1404025392	NA	NA	NA	NA			NA		GEO	GEO: GSE97367	29133310	28377	2017-10-30 19:13:23	NA	NA		NA	NA		1	21357694	20081935
Anolis carolinensis	kidney		M	15d[stage]			PRJNA381064	SAMN07981835	SRX3367766	SRR6261435	SRA551247	SRS2665414	SRP102989	RNA-seq data from somatic tissues and gonads from Anolis, human, mouse, opossum, platypus, chicken and xenopus Raw sequence reads	GSM2843069: Male1.15d.Kidney.2792sTS; Anolis carolinensis; RNA-Seq		Male1.15d.Kidney.2792sTS	NA		single	RNA-Seq	TRANSCRIPTOMIC	cDNA	Illumina HiSeq 2500	26588202	2684258954	1452913090	NA	NA	NA	NA			NA		GEO	GEO: GSE97367	29133310	28377	2017-11-14 10:44:13	NA	NA		NA	NA		1	26586779	25864915
Anolis carolinensis	kidney		M	Adult[stage]			PRJNA381064	SAMN06679899	SRX2704209	SRR5412161	SRA551247	SRS2097933	SRP102989	RNA-seq data from somatic tissues and gonads from Anolis, human, mouse, opossum, platypus, chicken and xenopus Raw sequence reads	GSM2563022: Anolis RNAseq Kidney Male3 Adult; Anolis carolinensis; RNA-Seq		Anolis RNAseq Kidney Male3 Adult	NA		single	RNA-Seq	TRANSCRIPTOMIC	cDNA	Illumina HiSeq 2500	21927565	2214684065	1360792690	NA	NA	NA	NA			NA		GEO	GEO: GSE97367	29133310	28377	2017-10-30 19:13:23	NA	NA		NA	NA		1	21897339	20904088
Anolis carolinensis	kidney		M	Adult[stage]			PRJNA381064	SAMN06679900	SRX2704208	SRR5412160	SRA551247	SRS2097932	SRP102989	RNA-seq data from somatic tissues and gonads from Anolis, human, mouse, opossum, platypus, chicken and xenopus Raw sequence reads	GSM2563021: Anolis RNAseq Kidney Male2 Adult; Anolis carolinensis; RNA-Seq		Anolis RNAseq Kidney Male2 Adult	NA		single	RNA-Seq	TRANSCRIPTOMIC	cDNA	Illumina HiSeq 2500	27605777	2788183477	1888820316	NA	NA	NA	NA			NA		GEO	GEO: GSE97367	29133310	28377	2017-10-30 19:13:23	NA	NA		NA	NA		1	27605777	24557428
Anolis carolinensis	kidney		M	Adult[stage]			PRJNA381064	SAMN06679901	SRX2704207	SRR5412159	SRA551247	SRS2097931	SRP102989	RNA-seq data from somatic tissues and gonads from Anolis, human, mouse, opossum, platypus, chicken and xenopus Raw sequence reads	GSM2563020: Anolis RNAseq Kidney Male1 Adult; Anolis carolinensis; RNA-Seq		Anolis RNAseq Kidney Male1 Adult	NA		single	RNA-Seq	TRANSCRIPTOMIC	cDNA	Illumina HiSeq 2500	24167844	2440952244	1589667529	NA	NA	NA	NA			NA		GEO	GEO: GSE97367	29133310	28377	2017-10-30 19:13:23	NA	NA		NA	NA		1	24167844	22780489
Anolis carolinensis	kidney		F	Adult[stage]			PRJNA381064	SAMN08118513	SRX3436881	SRR6337919	SRA635532	SRS2727825	SRP102989	RNA-seq data from somatic tissues and gonads from Anolis, human, mouse, opossum, platypus, chicken and xenopus Raw sequence reads	GSM2871950: Kidney_Female3_1267sTS; Anolis carolinensis; RNA-Seq		Kidney_Female3_1267sTS	NA		single	RNA-Seq	GENOMIC	cDNA	Illumina HiSeq 2500	27082741	2735356841	1712603442	NA	NA	NA	NA			NA		GEO	GEO: GSE107602	29133310	28377	2017-12-06 17:56:12	NA	NA		NA	NA		1	27082741	26060792
Anolis carolinensis	kidney		F	Adult[stage]			PRJNA381064	SAMN08118514	SRX3436880	SRR6337918	SRA635532	SRS2727824	SRP102989	RNA-seq data from somatic tissues and gonads from Anolis, human, mouse, opossum, platypus, chicken and xenopus Raw sequence reads	GSM2871949: Kidney_Female2_1706sTS; Anolis carolinensis; RNA-Seq		Kidney_Female2_1706sTS	NA		single	RNA-Seq	GENOMIC	cDNA	Illumina HiSeq 2500	30785590	3109344590	2098773966	NA	NA	NA	NA			NA		GEO	GEO: GSE107602	29133310	28377	2017-12-06 17:56:12	NA	NA		NA	NA		1	30785590	27288999
Anolis carolinensis	kidney		F	Adult[stage]			PRJNA381064	SAMN08118515	SRX3436879	SRR6337917	SRA635532	SRS2727823	SRP102989	RNA-seq data from somatic tissues and gonads from Anolis, human, mouse, opossum, platypus, chicken and xenopus Raw sequence reads	GSM2871948: Kidney_Female1_1699sTS; Anolis carolinensis; RNA-Seq		Kidney_Female1_1699sTS	NA		single	RNA-Seq	GENOMIC	cDNA	Illumina HiSeq 2500	21357694	2157127094	1404025403	NA	NA	NA	NA			NA		GEO	GEO: GSE107602	29133310	28377	2017-12-06 17:56:12	NA	NA		NA	NA		1	21357694	20081935
Anolis carolinensis	liver	31[strain]	F	adult[dev_stage]; Aug-2014[collection_date]			PRJNA354198	SAMN06042520	SRX2363109	SRR5039773	SRA496712	SRS1810582	SRP093579	Anolis carolinensis liver RNAseq samples	RNAseq of green anole: adult liver			NA	PV073	single	RNA-Seq	TRANSCRIPTOMIC	cDNA	NextSeq 550	9625887	618434333	225806201	NA	NA	NA	NA			NA	Department of Animal Biology	University of Illinois, Urbana-Champaign	SUB2098014	NA	28377	2017-09-05 14:52:16	NA	NA	Brownsville, Texas[birth_location]	NA	NA	Model organism or animal[biosamplemodel]	1	9240796	9203137
Anolis carolinensis	liver	8[strain]	F	adult[dev_stage]; Aug-2013[collection_date]			PRJNA354198	SAMN06042497	SRX2363106	SRR5039770	SRA496712	SRS1810579	SRP093579	Anolis carolinensis liver RNAseq samples	RNAseq of green anole: adult liver			NA	BRO09	single	RNA-Seq	TRANSCRIPTOMIC	cDNA	NextSeq 550	12364418	794448467	314242654	NA	NA	NA	NA			NA	Department of Animal Biology	University of Illinois, Urbana-Champaign	SUB2098014	NA	28377	2017-09-05 14:52:16	NA	NA	Brownsville, Texas[birth_location]	NA	NA	Model organism or animal[biosamplemodel]	1	11865787	11845719
Anolis carolinensis	liver	5[strain]	F	adult[dev_stage]; Aug-2013[collection_date]			PRJNA354198	SAMN06042494	SRX2363102	SRR5039766	SRA496712	SRS1810575	SRP093579	Anolis carolinensis liver RNAseq samples	RNAseq of green anole: adult liver			NA	BRO02	single	RNA-Seq	TRANSCRIPTOMIC	cDNA	NextSeq 550	13433964	875578260	343591447	NA	NA	NA	NA			NA	Department of Animal Biology	University of Illinois, Urbana-Champaign	SUB2098014	NA	28377	2017-09-05 14:52:16	NA	NA	Brownsville, Texas[birth_location]	NA	NA	Model organism or animal[biosamplemodel]	1	12985600	12868690
Anolis carolinensis	liver	4[strain]	F	adult[dev_stage]; Aug-2013[collection_date]			PRJNA354198	SAMN06042493	SRX2363101	SRR5039765	SRA496712	SRS1810574	SRP093579	Anolis carolinensis liver RNAseq samples	RNAseq of green anole: adult liver			NA	AUS16	single	RNA-Seq	TRANSCRIPTOMIC	cDNA	NextSeq 550	18836181	1222550630	479706405	NA	NA	NA	NA			NA	Department of Animal Biology	University of Illinois, Urbana-Champaign	SUB2098014	NA	28377	2017-09-05 14:52:16	NA	NA	Austin, Texas[birth_location]	NA	NA	Model organism or animal[biosamplemodel]	1	18151268	17988462
Anolis carolinensis	liver	19[strain]	F	adult[dev_stage]; Aug-2013[collection_date]			PRJNA354198	SAMN06042508	SRX2363099	SRR5039763	SRA496712	SRS1810572	SRP093579	Anolis carolinensis liver RNAseq samples	RNAseq of green anole: adult liver			NA	HOD30	single	RNA-Seq	TRANSCRIPTOMIC	cDNA	NextSeq 550	17498238	1138360346	446474630	NA	NA	NA	NA			NA	Department of Animal Biology	University of Illinois, Urbana-Champaign	SUB2098014	NA	28377	2017-09-05 14:52:16	NA	NA	Hodgen, Oklahoma[birth_location]	NA	NA	Model organism or animal[biosamplemodel]	1	16862788	16688478
Anolis carolinensis	liver	16[strain]	F	adult[dev_stage]; Aug-2013[collection_date]			PRJNA354198	SAMN06042505	SRX2363096	SRR5039760	SRA496712	SRS1810569	SRP093579	Anolis carolinensis liver RNAseq samples	RNAseq of green anole: adult liver			NA	HOD18	single	RNA-Seq	TRANSCRIPTOMIC	cDNA	NextSeq 550	24212564	1493470667	596687514	NA	NA	NA	NA			NA	Department of Animal Biology	University of Illinois, Urbana-Champaign	SUB2098014	NA	28377	2017-09-05 14:52:16	NA	NA	Hodgen, Oklahoma[birth_location]	NA	NA	Model organism or animal[biosamplemodel]	1	22571723	22349501
Anolis carolinensis	liver	15[strain]	F	adult[dev_stage]; Aug-2013[collection_date]			PRJNA354198	SAMN06042504	SRX2363095	SRR5039759	SRA496712	SRS1810568	SRP093579	Anolis carolinensis liver RNAseq samples	RNAseq of green anole: adult liver			NA	HOD15	single	RNA-Seq	TRANSCRIPTOMIC	cDNA	NextSeq 550	14469667	976861390	378271263	NA	NA	NA	NA			NA	Department of Animal Biology	University of Illinois, Urbana-Champaign	SUB2098014	NA	28377	2017-09-05 14:52:16	NA	NA	Hodgen, Oklahoma[birth_location]	NA	NA	Model organism or animal[biosamplemodel]	1	14204926	14174342
Anolis carolinensis	liver	7[strain]	F	adult[dev_stage]; Aug-2013[collection_date]			PRJNA354198	SAMN06042496	SRX2363092	SRR5039756	SRA496712	SRS1810565	SRP093579	Anolis carolinensis liver RNAseq samples	RNAseq of green anole: adult liver			NA	BRO07	single	RNA-Seq	TRANSCRIPTOMIC	cDNA	NextSeq 550	21502201	1306623465	524105856	NA	NA	NA	NA			NA	Department of Animal Biology	University of Illinois, Urbana-Champaign	SUB2098014	NA	28377	2017-09-05 14:52:16	NA	NA	Brownsville, Texas[birth_location]	NA	NA	Model organism or animal[biosamplemodel]	1	19988486	19942900
Anolis carolinensis	liver	18[strain]	F	adult[dev_stage]; Aug-2013[collection_date]			PRJNA354198	SAMN06042507	SRX2363087	SRR5039751	SRA496712	SRS1810560	SRP093579	Anolis carolinensis liver RNAseq samples	RNAseq of green anole: adult liver			NA	HOD28	single	RNA-Seq	TRANSCRIPTOMIC	cDNA	NextSeq 550	16027223	914357402	371798864	NA	NA	NA	NA			NA	Department of Animal Biology	University of Illinois, Urbana-Champaign	SUB2098014	NA	28377	2017-09-05 14:52:16	NA	NA	Hodgen, Oklahoma[birth_location]	NA	NA	Model organism or animal[biosamplemodel]	1	14050617	13960730
Anolis carolinensis	liver	38[strain]	F	adult[dev_stage]; Aug-2014[collection_date]			PRJNA354198	SAMN06042527	SRX2363085	SRR5039749	SRA496712	SRS1810558	SRP093579	Anolis carolinensis liver RNAseq samples	RNAseq of green anole: adult liver			NA	PV098	single	RNA-Seq	TRANSCRIPTOMIC	cDNA	NextSeq 550	15257550	1018700139	366012921	NA	NA	NA	NA			NA	Department of Animal Biology	University of Illinois, Urbana-Champaign	SUB2098014	NA	28377	2017-09-05 14:52:16	NA	NA	Victoria, Texas[birth_location]	NA	NA	Model organism or animal[biosamplemodel]	1	14915612	14869247
Anolis carolinensis	liver	28[strain]	F	adult[dev_stage]; Apr-2014[collection_date]			PRJNA354198	SAMN06042517	SRX2363084	SRR5039748	SRA496712	SRS1810557	SRP093579	Anolis carolinensis liver RNAseq samples	RNAseq of green anole: adult liver			NA	PV056	single	RNA-Seq	TRANSCRIPTOMIC	cDNA	NextSeq 550	7438615	497939045	180863218	NA	NA	NA	NA			NA	Department of Animal Biology	University of Illinois, Urbana-Champaign	SUB2098014	NA	28377	2017-09-05 14:52:16	NA	NA	Austin, Texas[birth_location]	NA	NA	Model organism or animal[biosamplemodel]	1	7278307	7262127
Anolis carolinensis	liver	23[strain]	F	adult[dev_stage]; Apr-2014[collection_date]			PRJNA354198	SAMN06042512	SRX2363083	SRR5039747	SRA496712	SRS1810556	SRP093579	Anolis carolinensis liver RNAseq samples	RNAseq of green anole: adult liver			NA	PV018	single	RNA-Seq	TRANSCRIPTOMIC	cDNA	NextSeq 550	5677799	385347603	137678715	NA	NA	NA	NA			NA	Department of Animal Biology	University of Illinois, Urbana-Champaign	SUB2098014	NA	28377	2017-09-05 14:52:16	NA	NA	Brownsville, Texas[birth_location]	NA	NA	Model organism or animal[biosamplemodel]	1	5588366	5571432
Anolis carolinensis	liver	24[strain]	F	adult[dev_stage]; Apr-2014[collection_date]			PRJNA354198	SAMN06042513	SRX2363079	SRR5039743	SRA496712	SRS1810552	SRP093579	Anolis carolinensis liver RNAseq samples	RNAseq of green anole: adult liver			NA	PV027	single	RNA-Seq	TRANSCRIPTOMIC	cDNA	NextSeq 550	15932000	1070474252	381330438	NA	NA	NA	NA			NA	Department of Animal Biology	University of Illinois, Urbana-Champaign	SUB2098014	NA	28377	2017-09-05 14:52:16	NA	NA	Brownsville, Texas[birth_location]	NA	NA	Model organism or animal[biosamplemodel]	1	15474758	15415245
Anolis carolinensis	liver	44[strain]	F	adult[dev_stage]; Aug-2014[collection_date]			PRJNA354198	SAMN06042533	SRX2363078	SRR5039742	SRA496712	SRS1810551	SRP093579	Anolis carolinensis liver RNAseq samples	RNAseq of green anole: adult liver			NA	VIC12	single	RNA-Seq	TRANSCRIPTOMIC	cDNA	NextSeq 550	10323165	673830614	263902286	NA	NA	NA	NA			NA	Department of Animal Biology	University of Illinois, Urbana-Champaign	SUB2098014	NA	28377	2017-09-05 14:52:16	NA	NA	Victoria, Texas[birth_location]	NA	NA	Model organism or animal[biosamplemodel]	1	9984204	9966954
Anolis carolinensis	liver	37[strain]	F	adult[dev_stage]; Aug-2014[collection_date]			PRJNA354198	SAMN06042526	SRX2363074	SRR5039738	SRA496712	SRS1810547	SRP093579	Anolis carolinensis liver RNAseq samples	RNAseq of green anole: adult liver			NA	PV093	single	RNA-Seq	TRANSCRIPTOMIC	cDNA	NextSeq 550	11567773	752669592	273316799	NA	NA	NA	NA			NA	Department of Animal Biology	University of Illinois, Urbana-Champaign	SUB2098014	NA	28377	2017-09-05 14:52:15	NA	NA	Victoria, Texas[birth_location]	NA	NA	Model organism or animal[biosamplemodel]	1	11196257	11132756
Anolis carolinensis	liver	32[strain]	F	adult[dev_stage]; Aug-2014[collection_date]			PRJNA354198	SAMN06042521	SRX2363070	SRR5039734	SRA496712	SRS1810543	SRP093579	Anolis carolinensis liver RNAseq samples	RNAseq of green anole: adult liver			NA	PV076	single	RNA-Seq	TRANSCRIPTOMIC	cDNA	NextSeq 550	7545999	483851070	177667905	NA	NA	NA	NA			NA	Department of Animal Biology	University of Illinois, Urbana-Champaign	SUB2098014	NA	28377	2017-09-05 14:52:15	NA	NA	Brownsville, Texas[birth_location]	NA	NA	Model organism or animal[biosamplemodel]	1	7215130	7191774
Anolis carolinensis	liver	11[strain]	F	adult[dev_stage]; Aug-2013[collection_date]			PRJNA354198	SAMN06042500	SRX2363069	SRR5039733	SRA496712	SRS1810542	SRP093579	Anolis carolinensis liver RNAseq samples	RNAseq of green anole: adult liver			NA	BRO26	single	RNA-Seq	TRANSCRIPTOMIC	cDNA	NextSeq 550	19035277	1241586534	490631304	NA	NA	NA	NA			NA	Department of Animal Biology	University of Illinois, Urbana-Champaign	SUB2098014	NA	28377	2017-09-05 14:52:15	NA	NA	Brownsville, Texas[birth_location]	NA	NA	Model organism or animal[biosamplemodel]	1	18247939	18118995
Anolis carolinensis	liver	46[strain]	F	adult[dev_stage]; Aug-2014[collection_date]			PRJNA354198	SAMN06042535	SRX2363068	SRR5039732	SRA496712	SRS1810541	SRP093579	Anolis carolinensis liver RNAseq samples	RNAseq of green anole: adult liver			NA	VIC21	single	RNA-Seq	TRANSCRIPTOMIC	cDNA	NextSeq 550	8344972	545331131	215315197	NA	NA	NA	NA			NA	Department of Animal Biology	University of Illinois, Urbana-Champaign	SUB2098014	NA	28377	2017-09-05 14:52:15	NA	NA	Victoria, Texas[birth_location]	NA	NA	Model organism or animal[biosamplemodel]	1	8019432	8002139
Anolis carolinensis	liver	27[strain]	F	adult[dev_stage]; Apr-2014[collection_date]			PRJNA354198	SAMN06042516	SRX2363067	SRR5039731	SRA496712	SRS1810540	SRP093579	Anolis carolinensis liver RNAseq samples	RNAseq of green anole: adult liver			NA	PV054	single	RNA-Seq	TRANSCRIPTOMIC	cDNA	NextSeq 550	12044755	791048281	285598381	NA	NA	NA	NA			NA	Department of Animal Biology	University of Illinois, Urbana-Champaign	SUB2098014	NA	28377	2017-09-05 14:52:15	NA	NA	Austin, Texas[birth_location]	NA	NA	Model organism or animal[biosamplemodel]	1	11675958	11635845
Anolis carolinensis	liver	14[strain]	M	adult[dev_stage]; Aug-2013[collection_date]			PRJNA354198	SAMN06042503	SRX2363111	SRR5039775	SRA496712	SRS1810584	SRP093579	Anolis carolinensis liver RNAseq samples	RNAseq of green anole: adult liver			NA	HOD08	single	RNA-Seq	TRANSCRIPTOMIC	cDNA	NextSeq 550	14228946	939647820	366662743	NA	NA	NA	NA			NA	Department of Animal Biology	University of Illinois, Urbana-Champaign	SUB2098014	NA	28377	2017-09-05 14:52:17	NA	NA	Hodgen, Oklahoma[birth_location]	NA	NA	Model organism or animal[biosamplemodel]	1	13832159	13709585
Anolis carolinensis	liver	41[strain]	M	adult[dev_stage]; Aug-2014[collection_date]			PRJNA354198	SAMN06042530	SRX2363110	SRR5039774	SRA496712	SRS1810583	SRP093579	Anolis carolinensis liver RNAseq samples	RNAseq of green anole: adult liver			NA	PV104	single	RNA-Seq	TRANSCRIPTOMIC	cDNA	NextSeq 550	8311374	553532093	198958535	NA	NA	NA	NA			NA	Department of Animal Biology	University of Illinois, Urbana-Champaign	SUB2098014	NA	28377	2017-09-05 14:52:16	NA	NA	Austin, Texas[birth_location]	NA	NA	Model organism or animal[biosamplemodel]	1	8107918	8084106
Anolis carolinensis	liver	39[strain]	M	adult[dev_stage]; Aug-2014[collection_date]			PRJNA354198	SAMN06042528	SRX2363108	SRR5039772	SRA496712	SRS1810581	SRP093579	Anolis carolinensis liver RNAseq samples	RNAseq of green anole: adult liver			NA	PV102	single	RNA-Seq	TRANSCRIPTOMIC	cDNA	NextSeq 550	14832921	953301149	350465721	NA	NA	NA	NA			NA	Department of Animal Biology	University of Illinois, Urbana-Champaign	SUB2098014	NA	28377	2017-09-05 14:52:16	NA	NA	Austin, Texas[birth_location]	NA	NA	Model organism or animal[biosamplemodel]	1	14191958	14082146
Anolis carolinensis	liver	40[strain]	M	adult[dev_stage]; Aug-2014[collection_date]			PRJNA354198	SAMN06042529	SRX2363105	SRR5039769	SRA496712	SRS1810578	SRP093579	Anolis carolinensis liver RNAseq samples	RNAseq of green anole: adult liver			NA	PV103	single	RNA-Seq	TRANSCRIPTOMIC	cDNA	NextSeq 550	10380194	699543247	250136071	NA	NA	NA	NA			NA	Department of Animal Biology	University of Illinois, Urbana-Champaign	SUB2098014	NA	28377	2017-09-05 14:52:16	NA	NA	Austin, Texas[birth_location]	NA	NA	Model organism or animal[biosamplemodel]	1	10199670	10110402
Anolis carolinensis	liver	26[strain]	M	adult[dev_stage]; Apr-2014[collection_date]			PRJNA354198	SAMN06042515	SRX2363103	SRR5039767	SRA496712	SRS1810576	SRP093579	Anolis carolinensis liver RNAseq samples	RNAseq of green anole: adult liver			NA	PV052	single	RNA-Seq	TRANSCRIPTOMIC	cDNA	NextSeq 550	11622887	774669264	280007219	NA	NA	NA	NA			NA	Department of Animal Biology	University of Illinois, Urbana-Champaign	SUB2098014	NA	28377	2017-09-05 14:52:16	NA	NA	Austin, Texas[birth_location]	NA	NA	Model organism or animal[biosamplemodel]	1	11230747	11199257
Anolis carolinensis	liver	9[strain]	M	adult[dev_stage]; Aug-2013[collection_date]			PRJNA354198	SAMN06042498	SRX2363100	SRR5039764	SRA496712	SRS1810573	SRP093579	Anolis carolinensis liver RNAseq samples	RNAseq of green anole: adult liver			NA	BRO11	single	RNA-Seq	TRANSCRIPTOMIC	cDNA	NextSeq 550	7622719	485844126	177141834	NA	NA	NA	NA			NA	Department of Animal Biology	University of Illinois, Urbana-Champaign	SUB2098014	NA	28377	2017-09-05 14:52:16	NA	NA	Brownsville, Texas[birth_location]	NA	NA	Model organism or animal[biosamplemodel]	1	7290350	7268815
Anolis carolinensis	liver	10[strain]	M	adult[dev_stage]; Aug-2013[collection_date]			PRJNA354198	SAMN06042499	SRX2363098	SRR5039762	SRA496712	SRS1810571	SRP093579	Anolis carolinensis liver RNAseq samples	RNAseq of green anole: adult liver			NA	BRO15	single	RNA-Seq	TRANSCRIPTOMIC	cDNA	NextSeq 550	8599628	577021732	224127280	NA	NA	NA	NA			NA	Department of Animal Biology	University of Illinois, Urbana-Champaign	SUB2098014	NA	28377	2017-09-05 14:52:16	NA	NA	Brownsville, Texas[birth_location]	NA	NA	Model organism or animal[biosamplemodel]	1	8433441	8416248
Anolis carolinensis	liver	47[strain]	M	adult[dev_stage]; Aug-2014[collection_date]			PRJNA354198	SAMN06042536	SRX2363097	SRR5039761	SRA496712	SRS1810570	SRP093579	Anolis carolinensis liver RNAseq samples	RNAseq of green anole: adult liver			NA	VIC24	single	RNA-Seq	TRANSCRIPTOMIC	cDNA	NextSeq 550	15958955	994452917	394554337	NA	NA	NA	NA			NA	Department of Animal Biology	University of Illinois, Urbana-Champaign	SUB2098014	NA	28377	2017-09-05 14:52:16	NA	NA	Victoria, Texas[birth_location]	NA	NA	Model organism or animal[biosamplemodel]	1	15052413	15000233
Anolis carolinensis	liver	22[strain]	M	adult[dev_stage]; Apr-2014[collection_date]			PRJNA354198	SAMN06042511	SRX2363094	SRR5039758	SRA496712	SRS1810567	SRP093579	Anolis carolinensis liver RNAseq samples	RNAseq of green anole: adult liver			NA	PV012	single	RNA-Seq	TRANSCRIPTOMIC	cDNA	NextSeq 550	7860415	504285417	183551185	NA	NA	NA	NA			NA	Department of Animal Biology	University of Illinois, Urbana-Champaign	SUB2098014	NA	28377	2017-09-05 14:52:16	NA	NA	Brownsville, Texas[birth_location]	NA	NA	Model organism or animal[biosamplemodel]	1	7518394	7481019
Anolis carolinensis	liver	45[strain]	M	adult[dev_stage]; Aug-2014[collection_date]			PRJNA354198	SAMN06042534	SRX2363093	SRR5039757	SRA496712	SRS1810566	SRP093579	Anolis carolinensis liver RNAseq samples	RNAseq of green anole: adult liver			NA	VIC16	single	RNA-Seq	TRANSCRIPTOMIC	cDNA	NextSeq 550	10676178	699196052	273220539	NA	NA	NA	NA			NA	Department of Animal Biology	University of Illinois, Urbana-Champaign	SUB2098014	NA	28377	2017-09-05 14:52:16	NA	NA	Victoria, Texas[birth_location]	NA	NA	Model organism or animal[biosamplemodel]	1	10333598	10315572
Anolis carolinensis	liver	43[strain]	M	adult[dev_stage]; Aug-2014[collection_date]			PRJNA354198	SAMN06042532	SRX2363091	SRR5039755	SRA496712	SRS1810564	SRP093579	Anolis carolinensis liver RNAseq samples	RNAseq of green anole: adult liver			NA	VIC11	single	RNA-Seq	TRANSCRIPTOMIC	cDNA	NextSeq 550	5422485	361227532	140879759	NA	NA	NA	NA			NA	Department of Animal Biology	University of Illinois, Urbana-Champaign	SUB2098014	NA	28377	2017-09-05 14:52:16	NA	NA	Victoria, Texas[birth_location]	NA	NA	Model organism or animal[biosamplemodel]	1	5291897	5280181
Anolis carolinensis	liver	36[strain]	M	adult[dev_stage]; Aug-2014[collection_date]			PRJNA354198	SAMN06042525	SRX2363090	SRR5039754	SRA496712	SRS1810563	SRP093579	Anolis carolinensis liver RNAseq samples	RNAseq of green anole: adult liver			NA	PV091	single	RNA-Seq	TRANSCRIPTOMIC	cDNA	NextSeq 550	9636243	617862218	226907641	NA	NA	NA	NA			NA	Department of Animal Biology	University of Illinois, Urbana-Champaign	SUB2098014	NA	28377	2017-09-05 14:52:16	NA	NA	Victoria, Texas[birth_location]	NA	NA	Model organism or animal[biosamplemodel]	1	9193046	9161768
Anolis carolinensis	liver	3[strain]	M	adult[dev_stage]; Aug-2013[collection_date]			PRJNA354198	SAMN06042492	SRX2363089	SRR5039753	SRA496712	SRS1810562	SRP093579	Anolis carolinensis liver RNAseq samples	RNAseq of green anole: adult liver			NA	AUS15	single	RNA-Seq	TRANSCRIPTOMIC	cDNA	NextSeq 550	31855318	2057162286	817290382	NA	NA	NA	NA			NA	Department of Animal Biology	University of Illinois, Urbana-Champaign	SUB2098014	NA	28377	2017-09-05 14:52:16	NA	NA	Austin, Texas[birth_location]	NA	NA	Model organism or animal[biosamplemodel]	1	30633231	30378428
Anolis carolinensis	liver	48[strain]	M	adult[dev_stage]; Aug-2014[collection_date]			PRJNA354198	SAMN06042537	SRX2363088	SRR5039752	SRA496712	SRS1810561	SRP093579	Anolis carolinensis liver RNAseq samples	RNAseq of green anole: adult liver			NA	VIC28	single	RNA-Seq	TRANSCRIPTOMIC	cDNA	NextSeq 550	17457557	1090378640	436313519	NA	NA	NA	NA			NA	Department of Animal Biology	University of Illinois, Urbana-Champaign	SUB2098014	NA	28377	2017-09-05 14:52:16	NA	NA	Victoria, Texas[birth_location]	NA	NA	Model organism or animal[biosamplemodel]	1	16492123	16395223
Anolis carolinensis	liver	21[strain]	M	adult[dev_stage]; Apr-2014[collection_date]			PRJNA354198	SAMN06042510	SRX2363086	SRR5039750	SRA496712	SRS1810559	SRP093579	Anolis carolinensis liver RNAseq samples	RNAseq of green anole: adult liver			NA	PV002	single	RNA-Seq	TRANSCRIPTOMIC	cDNA	NextSeq 550	6573164	433325343	156637705	NA	NA	NA	NA			NA	Department of Animal Biology	University of Illinois, Urbana-Champaign	SUB2098014	NA	28377	2017-09-05 14:52:16	NA	NA	Brownsville, Texas[birth_location]	NA	NA	Model organism or animal[biosamplemodel]	1	6381742	6363754
Anolis carolinensis	liver	29[strain]	M	adult[dev_stage]; Aug-2014[collection_date]			PRJNA354198	SAMN06042518	SRX2363081	SRR5039745	SRA496712	SRS1810554	SRP093579	Anolis carolinensis liver RNAseq samples	RNAseq of green anole: adult liver			NA	PV065	single	RNA-Seq	TRANSCRIPTOMIC	cDNA	NextSeq 550	13474657	901845239	323322645	NA	NA	NA	NA			NA	Department of Animal Biology	University of Illinois, Urbana-Champaign	SUB2098014	NA	28377	2017-09-05 14:52:16	NA	NA	Brownsville, Texas[birth_location]	NA	NA	Model organism or animal[biosamplemodel]	1	13178938	13134929
Anolis carolinensis	liver	20[strain]	M	adult[dev_stage]; Aug-2013[collection_date]			PRJNA354198	SAMN06042509	SRX2363080	SRR5039744	SRA496712	SRS1810553	SRP093579	Anolis carolinensis liver RNAseq samples	RNAseq of green anole: adult liver			NA	HOD34	single	RNA-Seq	TRANSCRIPTOMIC	cDNA	NextSeq 550	9665211	645545018	251426549	NA	NA	NA	NA			NA	Department of Animal Biology	University of Illinois, Urbana-Champaign	SUB2098014	NA	28377	2017-09-05 14:52:16	NA	NA	Hodgen, Oklahoma[birth_location]	NA	NA	Model organism or animal[biosamplemodel]	1	9445867	9355431
Anolis carolinensis	liver	25[strain]	M	adult[dev_stage]; Apr-2014[collection_date]			PRJNA354198	SAMN06042514	SRX2363077	SRR5039741	SRA496712	SRS1810550	SRP093579	Anolis carolinensis liver RNAseq samples	RNAseq of green anole: adult liver			NA	PV038	single	RNA-Seq	TRANSCRIPTOMIC	cDNA	NextSeq 550	21749561	1338687877	495516927	NA	NA	NA	NA			NA	Department of Animal Biology	University of Illinois, Urbana-Champaign	SUB2098014	NA	28377	2017-09-05 14:52:15	NA	NA	Austin, Texas[birth_location]	NA	NA	Model organism or animal[biosamplemodel]	1	20157203	20086962
Anolis carolinensis	liver	13[strain]	M	adult[dev_stage]; Aug-2013[collection_date]			PRJNA354198	SAMN06042502	SRX2363076	SRR5039740	SRA496712	SRS1810549	SRP093579	Anolis carolinensis liver RNAseq samples	RNAseq of green anole: adult liver			NA	HOD04	single	RNA-Seq	TRANSCRIPTOMIC	cDNA	NextSeq 550	10060699	662862921	258956492	NA	NA	NA	NA			NA	Department of Animal Biology	University of Illinois, Urbana-Champaign	SUB2098014	NA	28377	2017-09-05 14:52:15	NA	NA	Hodgen, Oklahoma[birth_location]	NA	NA	Model organism or animal[biosamplemodel]	1	9774949	9747576
Anolis carolinensis	liver	42[strain]	M	adult[dev_stage]; Aug-2014[collection_date]			PRJNA354198	SAMN06042531	SRX2363075	SRR5039739	SRA496712	SRS1810548	SRP093579	Anolis carolinensis liver RNAseq samples	RNAseq of green anole: adult liver			NA	PV106	single	RNA-Seq	TRANSCRIPTOMIC	cDNA	NextSeq 550	9015308	598876916	215529708	NA	NA	NA	NA			NA	Department of Animal Biology	University of Illinois, Urbana-Champaign	SUB2098014	NA	28377	2017-09-05 14:52:15	NA	NA	Austin, Texas[birth_location]	NA	NA	Model organism or animal[biosamplemodel]	1	8795355	8772054
Anolis carolinensis	liver	12[strain]	M	adult[dev_stage]; Aug-2013[collection_date]			PRJNA354198	SAMN06042501	SRX2363073	SRR5039737	SRA496712	SRS1810546	SRP093579	Anolis carolinensis liver RNAseq samples	RNAseq of green anole: adult liver			NA	BRO29	single	RNA-Seq	TRANSCRIPTOMIC	cDNA	NextSeq 550	11297372	757514348	270456853	NA	NA	NA	NA			NA	Department of Animal Biology	University of Illinois, Urbana-Champaign	SUB2098014	NA	28377	2017-09-05 14:52:15	NA	NA	Brownsville, Texas[birth_location]	NA	NA	Model organism or animal[biosamplemodel]	1	11042082	10995837
Anolis carolinensis	liver	6[strain]	M	adult[dev_stage]; Aug-2013[collection_date]			PRJNA354198	SAMN06042495	SRX2363072	SRR5039736	SRA496712	SRS1810545	SRP093579	Anolis carolinensis liver RNAseq samples	RNAseq of green anole: adult liver			NA	BRO04	single	RNA-Seq	TRANSCRIPTOMIC	cDNA	NextSeq 550	13292001	885471416	344676297	NA	NA	NA	NA			NA	Department of Animal Biology	University of Illinois, Urbana-Champaign	SUB2098014	NA	28377	2017-09-05 14:52:15	NA	NA	Brownsville, Texas[birth_location]	NA	NA	Model organism or animal[biosamplemodel]	1	12968472	12940381
Anolis carolinensis	liver	34[strain]	M	adult[dev_stage]; Aug-2014[collection_date]			PRJNA354198	SAMN06042523	SRX2363071	SRR5039735	SRA496712	SRS1810544	SRP093579	Anolis carolinensis liver RNAseq samples	RNAseq of green anole: adult liver			NA	PV087	single	RNA-Seq	TRANSCRIPTOMIC	cDNA	NextSeq 550	9266445	630301876	223880246	NA	NA	NA	NA			NA	Department of Animal Biology	University of Illinois, Urbana-Champaign	SUB2098014	NA	28377	2017-09-05 14:52:15	NA	NA	Victoria, Texas[birth_location]	NA	NA	Model organism or animal[biosamplemodel]	1	9126464	9061521
Anolis carolinensis	liver	33[strain]	M	adult[dev_stage]; Aug-2014[collection_date]			PRJNA354198	SAMN06042522	SRX2363066	SRR5039730	SRA496712	SRS1810539	SRP093579	Anolis carolinensis liver RNAseq samples	RNAseq of green anole: adult liver			NA	PV085	single	RNA-Seq	TRANSCRIPTOMIC	cDNA	NextSeq 550	9563842	616203011	224884400	NA	NA	NA	NA			NA	Department of Animal Biology	University of Illinois, Urbana-Champaign	SUB2098014	NA	28377	2017-09-05 14:52:15	NA	NA	Victoria, Texas[birth_location]	NA	NA	Model organism or animal[biosamplemodel]	1	9142416	9114093
Anolis carolinensis	liver	2[strain]	M	adult[dev_stage]; Aug-2013[collection_date]			PRJNA354198	SAMN06042491	SRX2363065	SRR5039729	SRA496712	SRS1810538	SRP093579	Anolis carolinensis liver RNAseq samples	RNAseq of green anole: adult liver			NA	AUS14	single	RNA-Seq	TRANSCRIPTOMIC	cDNA	NextSeq 550	38220940	2551396892	990746464	NA	NA	NA	NA			NA	Department of Animal Biology	University of Illinois, Urbana-Champaign	SUB2098014	NA	28377	2017-09-05 14:52:15	NA	NA	Austin, Texas[birth_location]	NA	NA	Model organism or animal[biosamplemodel]	1	37300471	37022131
Anolis carolinensis	liver	1[strain]	M	adult[dev_stage]; Aug-2013[collection_date]			PRJNA354198	SAMN06042490	SRX2363064	SRR5039728	SRA496712	SRS1810537	SRP093579	Anolis carolinensis liver RNAseq samples	RNAseq of green anole: adult liver			NA	AUS02	single	RNA-Seq	TRANSCRIPTOMIC	cDNA	NextSeq 550	15333601	988440360	389492088	NA	NA	NA	NA			NA	Department of Animal Biology	University of Illinois, Urbana-Champaign	SUB2098014	NA	28377	2017-09-05 14:52:15	NA	NA	Austin, Texas[birth_location]	NA	NA	Model organism or animal[biosamplemodel]	1	14744127	14655237
Anolis carolinensis	liver		F	15d[stage]			PRJNA381064	SAMN07981855	SRX3367744	SRR6261413	SRA551247	SRS2665389	SRP102989	RNA-seq data from somatic tissues and gonads from Anolis, human, mouse, opossum, platypus, chicken and xenopus Raw sequence reads	GSM2843047: Female1.15d.Liver.2797sTS; Anolis carolinensis; RNA-Seq		Female1.15d.Liver.2797sTS	NA		single	RNA-Seq	TRANSCRIPTOMIC	cDNA	Illumina HiSeq 2500	30283222	3057814737	1569790802	NA	NA	NA	NA			NA		GEO	GEO: GSE97367	29133310	28377	2017-11-14 10:44:12	NA	NA		NA	NA		1	30282364	29513744
Anolis carolinensis	liver		F	Adult[stage]			PRJNA381064	SAMN06679896	SRX2704212	SRR5412164	SRA551247	SRS2097936	SRP102989	RNA-seq data from somatic tissues and gonads from Anolis, human, mouse, opossum, platypus, chicken and xenopus Raw sequence reads	GSM2563025: Anolis RNAseq Liver Female3 Adult; Anolis carolinensis; RNA-Seq		Anolis RNAseq Liver Female3 Adult	NA		single	RNA-Seq	TRANSCRIPTOMIC	cDNA	Illumina HiSeq 2500	18294723	1847767023	1161746935	NA	NA	NA	NA			NA		GEO	GEO: GSE97367	29133310	28377	2017-10-30 19:13:23	NA	NA		NA	NA		1	18294723	17595139
Anolis carolinensis	liver		F	Adult[stage]			PRJNA381064	SAMN06679897	SRX2704211	SRR5412163	SRA551247	SRS2097935	SRP102989	RNA-seq data from somatic tissues and gonads from Anolis, human, mouse, opossum, platypus, chicken and xenopus Raw sequence reads	GSM2563024: Anolis RNAseq Liver Female2 Adult; Anolis carolinensis; RNA-Seq		Anolis RNAseq Liver Female2 Adult	NA		single	RNA-Seq	TRANSCRIPTOMIC	cDNA	Illumina HiSeq 2500	24763352	2501098552	1694499753	NA	NA	NA	NA			NA		GEO	GEO: GSE97367	29133310	28377	2017-10-30 19:13:23	NA	NA		NA	NA		1	24763352	22067287
Anolis carolinensis	liver		F	Adult[stage]			PRJNA381064	SAMN06679898	SRX2704210	SRR5412162	SRA551247	SRS2097934	SRP102989	RNA-seq data from somatic tissues and gonads from Anolis, human, mouse, opossum, platypus, chicken and xenopus Raw sequence reads	GSM2563023: Anolis RNAseq Liver Female1 Adult; Anolis carolinensis; RNA-Seq		Anolis RNAseq Liver Female1 Adult	NA		single	RNA-Seq	TRANSCRIPTOMIC	cDNA	Illumina HiSeq 2500	16749158	1691664958	1101112563	NA	NA	NA	NA			NA		GEO	GEO: GSE97367	29133310	28377	2017-10-30 19:13:23	NA	NA		NA	NA		1	16749158	15824031
Anolis carolinensis	liver		M	15d[stage]			PRJNA381064	SAMN07981831	SRX3367767	SRR6261436	SRA551247	SRS2665417	SRP102989	RNA-seq data from somatic tissues and gonads from Anolis, human, mouse, opossum, platypus, chicken and xenopus Raw sequence reads	GSM2843070: Male1.15d.Liver.2793sTS; Anolis carolinensis; RNA-Seq		Male1.15d.Liver.2793sTS	NA		single	RNA-Seq	TRANSCRIPTOMIC	cDNA	Illumina HiSeq 2500	24868243	2511056471	1366913444	NA	NA	NA	NA			NA		GEO	GEO: GSE97367	29133310	28377	2017-11-14 10:44:13	NA	NA		NA	NA		1	24867478	24100274
Anolis carolinensis	liver		M	Adult[stage]			PRJNA381064	SAMN06679893	SRX2704215	SRR5412167	SRA551247	SRS2097939	SRP102989	RNA-seq data from somatic tissues and gonads from Anolis, human, mouse, opossum, platypus, chicken and xenopus Raw sequence reads	GSM2563028: Anolis RNAseq Liver Male3 Adult; Anolis carolinensis; RNA-Seq		Anolis RNAseq Liver Male3 Adult	NA		single	RNA-Seq	TRANSCRIPTOMIC	cDNA	Illumina HiSeq 2500	23691891	2392880991	1474822215	NA	NA	NA	NA			NA		GEO	GEO: GSE97367	29133310	28377	2017-10-30 19:13:23	NA	NA		NA	NA		1	23659670	22518269
Anolis carolinensis	liver		M	Adult[stage]			PRJNA381064	SAMN06679894	SRX2704214	SRR5412166	SRA551247	SRS2097938	SRP102989	RNA-seq data from somatic tissues and gonads from Anolis, human, mouse, opossum, platypus, chicken and xenopus Raw sequence reads	GSM2563027: Anolis RNAseq Liver Male2 Adult; Anolis carolinensis; RNA-Seq		Anolis RNAseq Liver Male2 Adult	NA		single	RNA-Seq	TRANSCRIPTOMIC	cDNA	Illumina HiSeq 2500	21423644	2163788044	1473679129	NA	NA	NA	NA			NA		GEO	GEO: GSE97367	29133310	28377	2017-10-30 19:13:23	NA	NA		NA	NA		1	21423644	19108378
Anolis carolinensis	liver		M	Adult[stage]			PRJNA381064	SAMN06679895	SRX2704213	SRR5412165	SRA551247	SRS2097937	SRP102989	RNA-seq data from somatic tissues and gonads from Anolis, human, mouse, opossum, platypus, chicken and xenopus Raw sequence reads	GSM2563026: Anolis RNAseq Liver Male1 Adult; Anolis carolinensis; RNA-Seq		Anolis RNAseq Liver Male1 Adult	NA		single	RNA-Seq	TRANSCRIPTOMIC	cDNA	Illumina HiSeq 2500	27956127	2823568827	1851562067	NA	NA	NA	NA			NA		GEO	GEO: GSE97367	29133310	28377	2017-10-30 19:13:23	NA	NA		NA	NA		1	27956127	26316416
Anolis carolinensis	liver		F	Adult[stage]			PRJNA381064	SAMN08118510	SRX3436884	SRR6337922	SRA635532	SRS2727828	SRP102989	RNA-seq data from somatic tissues and gonads from Anolis, human, mouse, opossum, platypus, chicken and xenopus Raw sequence reads	GSM2871953: Liver_Female3_1266sTS; Anolis carolinensis; RNA-Seq		Liver_Female3_1266sTS	NA		single	RNA-Seq	GENOMIC	cDNA	Illumina HiSeq 2500	18294723	1847767023	1161746928	NA	NA	NA	NA			NA		GEO	GEO: GSE107602	29133310	28377	2017-12-06 17:56:12	NA	NA		NA	NA		1	18294723	17595139
Anolis carolinensis	liver		F	Adult[stage]			PRJNA381064	SAMN08118511	SRX3436883	SRR6337921	SRA635532	SRS2727827	SRP102989	RNA-seq data from somatic tissues and gonads from Anolis, human, mouse, opossum, platypus, chicken and xenopus Raw sequence reads	GSM2871952: Liver_Female2_1705sTS; Anolis carolinensis; RNA-Seq		Liver_Female2_1705sTS	NA		single	RNA-Seq	GENOMIC	cDNA	Illumina HiSeq 2500	24763352	2501098552	1694499743	NA	NA	NA	NA			NA		GEO	GEO: GSE107602	29133310	28377	2017-12-06 17:56:12	NA	NA		NA	NA		1	24763352	22067287
Anolis carolinensis	liver		F	Adult[stage]			PRJNA381064	SAMN08118512	SRX3436882	SRR6337920	SRA635532	SRS2727826	SRP102989	RNA-seq data from somatic tissues and gonads from Anolis, human, mouse, opossum, platypus, chicken and xenopus Raw sequence reads	GSM2871951: Liver_Female1_1698sTS; Anolis carolinensis; RNA-Seq		Liver_Female1_1698sTS	NA		single	RNA-Seq	GENOMIC	cDNA	Illumina HiSeq 2500	16749158	1691664958	1101112574	NA	NA	NA	NA			NA		GEO	GEO: GSE107602	29133310	28377	2017-12-06 17:56:12	NA	NA		NA	NA		1	16749158	15824031
Anolis carolinensis	liver		NAN		Unknown[specific_host]		PRJNA78917	SAMN00767850	SRX112551	SRR391653	SRA048645	SRS283111	SRP009831	Anolis carolinensis Transcriptome or Gene expression	Illumina RNA sequencing of transcriptome paired-end library 'Solexa-65620' containing sample 'Acarolinensis_B48.Liver_RNA' from individual 'Acarolinensis_B48'	RNA Sequencing to improve annotation	Generic sample from Anolis carolinensis	NA	Solexa-65620	paired	RNA-Seq	TRANSCRIPTOMIC	cDNA	Illumina HiSeq 2000	17152427	3602009670	2330224260	536	NA	210	0	Application Read	Forward	1	Genome Sequencing	BI	BI.Anolis_carolinensis_RNA_Seq.2011	NA	28377	2011-12-21 00:36:02	NA	NA		NA	NA		2	17118751	15472571
Anolis carolinensis	ovary		F	Adult[stage]			PRJNA381064	SAMN06679890	SRX2704218	SRR5412170	SRA551247	SRS2097942	SRP102989	RNA-seq data from somatic tissues and gonads from Anolis, human, mouse, opossum, platypus, chicken and xenopus Raw sequence reads	GSM2563031: Anolis RNAseq Ovary Female3 Adult; Anolis carolinensis; RNA-Seq		Anolis RNAseq Ovary Female3 Adult	NA		single	RNA-Seq	TRANSCRIPTOMIC	cDNA	Illumina HiSeq 2500	43061562	3875540580	2555095204	NA	NA	NA	NA			NA		GEO	GEO: GSE97367	29133310	28377	2017-10-30 19:13:24	NA	NA		NA	NA		1	43061562	40240440
Anolis carolinensis	ovary		F	Adult[stage]			PRJNA381064	SAMN06679891	SRX2704217	SRR5412169	SRA551247	SRS2097941	SRP102989	RNA-seq data from somatic tissues and gonads from Anolis, human, mouse, opossum, platypus, chicken and xenopus Raw sequence reads	GSM2563030: Anolis RNAseq Ovary Female2 Adult; Anolis carolinensis; RNA-Seq		Anolis RNAseq Ovary Female2 Adult	NA		single	RNA-Seq	TRANSCRIPTOMIC	cDNA	Illumina HiSeq 2500	28023350	2830358350	1926682362	NA	NA	NA	NA			NA		GEO	GEO: GSE97367	29133310	28377	2017-10-30 19:13:23	NA	NA		NA	NA		1	28023350	24798657
Anolis carolinensis	ovary		F	Adult[stage]			PRJNA381064	SAMN06679892	SRX2704216	SRR5412168	SRA551247	SRS2097940	SRP102989	RNA-seq data from somatic tissues and gonads from Anolis, human, mouse, opossum, platypus, chicken and xenopus Raw sequence reads	GSM2563029: Anolis RNAseq Ovary Female1 Adult; Anolis carolinensis; RNA-Seq		Anolis RNAseq Ovary Female1 Adult	NA		single	RNA-Seq	TRANSCRIPTOMIC	cDNA	Illumina HiSeq 2500	26611095	2687720595	1754338857	NA	NA	NA	NA			NA		GEO	GEO: GSE97367	29133310	28377	2017-10-30 19:13:23	NA	NA		NA	NA		1	26611095	25011944
Anolis carolinensis	ovary		F	Adult[stage]			PRJNA381064	SAMN08118508	SRX3436886	SRR6337924	SRA635532	SRS2727830	SRP102989	RNA-seq data from somatic tissues and gonads from Anolis, human, mouse, opossum, platypus, chicken and xenopus Raw sequence reads	GSM2871955: Ovary_Female2_1707sTS; Anolis carolinensis; RNA-Seq		Ovary_Female2_1707sTS	NA		single	RNA-Seq	GENOMIC	cDNA	Illumina HiSeq 2500	28023350	2830358350	1926682331	NA	NA	NA	NA			NA		GEO	GEO: GSE107602	29133310	28377	2017-12-06 17:56:12	NA	NA		NA	NA		1	28023350	24798657
Anolis carolinensis	ovary		F	Adult[stage]			PRJNA381064	SAMN08118509	SRX3436885	SRR6337923	SRA635532	SRS2727829	SRP102989	RNA-seq data from somatic tissues and gonads from Anolis, human, mouse, opossum, platypus, chicken and xenopus Raw sequence reads	GSM2871954: Ovary_Female1_1700sTS; Anolis carolinensis; RNA-Seq		Ovary_Female1_1700sTS	NA		single	RNA-Seq	GENOMIC	cDNA	Illumina HiSeq 2500	26611095	2687720595	1754338868	NA	NA	NA	NA			NA		GEO	GEO: GSE107602	29133310	28377	2017-12-06 17:56:12	NA	NA		NA	NA		1	26611095	25011944
Anolis carolinensis	ovary		FEM[HOST_SEX]		Unknown[specific_host]		PRJNA78917	SAMN00765499	SRX111453	SRR543709	SRA048645	SRS282427	SRP009831	Anolis carolinensis Transcriptome or Gene expression	Illumina RNA sequencing of transcriptome paired-end library 'Solexa-73527' containing sample 'Acarolinensis_ovary_pooled_1'	RNA Sequencing to improve annotation	Generic sample from Anolis carolinensis	NA	Solexa-73527	paired	RNA-Seq	TRANSCRIPTOMIC	cDNA	Illumina HiSeq 2000	17449961	3524892122	2355133913	435	112.489	202	0	Application Read	Forward	1	Genome Sequencing	BI	BI.Anolis_carolinensis_RNA_Seq.2011	NA	28377	2012-08-17 08:35:04	NA	NA		NA	NA		2	17440153	15566390
Anolis carolinensis	testis		M	Adult[stage]			PRJNA381064	SAMN06679841	SRX2704221	SRR5412173	SRA551247	SRS2097945	SRP102989	RNA-seq data from somatic tissues and gonads from Anolis, human, mouse, opossum, platypus, chicken and xenopus Raw sequence reads	GSM2563034: Anolis RNAseq Testis Male4 Adult; Anolis carolinensis; RNA-Seq		Anolis RNAseq Testis Male4 Adult	NA		single	RNA-Seq	TRANSCRIPTOMIC	cDNA	Illumina HiSeq 2500	41882223	3769400070	2478896763	NA	NA	NA	NA			NA		GEO	GEO: GSE97367	29133310	28377	2017-10-30 19:13:24	NA	NA		NA	NA		1	41882223	39074927
Anolis carolinensis	testis		M	Adult[stage]			PRJNA381064	SAMN06679888	SRX2704220	SRR5412172	SRA551247	SRS2097944	SRP102989	RNA-seq data from somatic tissues and gonads from Anolis, human, mouse, opossum, platypus, chicken and xenopus Raw sequence reads	GSM2563033: Anolis RNAseq Testis Male2 Adult; Anolis carolinensis; RNA-Seq		Anolis RNAseq Testis Male2 Adult	NA		single	RNA-Seq	TRANSCRIPTOMIC	cDNA	Illumina HiSeq 2500	27673400	2795013400	1899495406	NA	NA	NA	NA			NA		GEO	GEO: GSE97367	29133310	28377	2017-10-30 19:13:24	NA	NA		NA	NA		1	27673400	24541692
Anolis carolinensis	testis		M	Adult[stage]			PRJNA381064	SAMN06679889	SRX2704219	SRR5412171	SRA551247	SRS2097943	SRP102989	RNA-seq data from somatic tissues and gonads from Anolis, human, mouse, opossum, platypus, chicken and xenopus Raw sequence reads	GSM2563032: Anolis RNAseq Testis Male1 Adult; Anolis carolinensis; RNA-Seq		Anolis RNAseq Testis Male1 Adult	NA		single	RNA-Seq	TRANSCRIPTOMIC	cDNA	Illumina HiSeq 2500	21914523	2213366823	1440683320	NA	NA	NA	NA			NA		GEO	GEO: GSE97367	29133310	28377	2017-10-30 19:13:24	NA	NA		NA	NA		1	21914523	20577602
Astyanax mexicanus	brain	San Solomon Spring, Texas, USA[origin]	NAN	adult[developmental_stage]	NA	NA	PRJEB15867	SAMEA4503849	ERX1749520	ERR1679852	ERA732768	ERS1403028	ERP017705	Evidence of Late Pleistocene origin of Astyanax mexicanus cavefish	Illumina HiSeq 1000 paired end sequencing; Evidence of Late Pleistocene origin of Astyanax mexicanus cavefish	Evidence of Late Pleistocene origin of Astyanax mexicanus cavefish	E-MTAB-5142:SF2_B; SF2_B	Protocols: Hyphessobrycon anisitsi and Astyanax mexicanus Pachon cave and Texas surface morphs were used. Sample collection included embryos and larvae encompassing stages from 10hpf (hours post-fertilisation) to 17dpf (days post-fertilisation), as well as dissected brains and olfactory epithelia from adults. Samples were immersed in Trizol (Invitrogen) and freezed at -80??C. Total RNA was extrac…	SF2_B_p	paired	RNA-Seq	TRANSCRIPTOMIC	RANDOM	Illumina HiSeq 1000	53088169	10723810138	6875339031	300	250	202	0	Application Read	Forward	1	European Nucleotide Archive	Evolution, Genome, Comportement, Ecologie UMR9191 CNRS - Universite Paris Sud	E-MTAB-5142	NA	7994	2017-06-14 20:46:38		NA	Surface[sampling_site]	NA	NA		2	53080528	50861499
Astyanax mexicanus	brain	San Solomon Spring, Texas, USA[origin]	NAN	adult[developmental_stage]	NA	NA	PRJEB15867	SAMEA4503847	ERX1749518	ERR1679850	ERA732768	ERS1403026	ERP017705	Evidence of Late Pleistocene origin of Astyanax mexicanus cavefish	Illumina HiSeq 1000 paired end sequencing; Evidence of Late Pleistocene origin of Astyanax mexicanus cavefish	Evidence of Late Pleistocene origin of Astyanax mexicanus cavefish	E-MTAB-5142:SF1_B	Protocols: Hyphessobrycon anisitsi and Astyanax mexicanus Pachon cave and Texas surface morphs were used. Sample collection included embryos and larvae encompassing stages from 10hpf (hours post-fertilisation) to 17dpf (days post-fertilisation), as well as dissected brains and olfactory epithelia from adults. Samples were immersed in Trizol (Invitrogen) and freezed at -80??C. Total RNA was extrac…	SF1_B_p	paired	RNA-Seq	TRANSCRIPTOMIC	RANDOM	Illumina HiSeq 1000	54204207	10949249814	7067809487	300	250	202	0	Application Read	Forward	1	European Nucleotide Archive	Evolution, Genome, Comportement, Ecologie UMR9191 CNRS - Universite Paris Sud	E-MTAB-5142	NA	7994	2017-06-14 20:46:38		NA	Surface[sampling_site]	NA	NA		2	54196372	51663636
Astyanax mexicanus	brain	Pachon cave, Mexico[origin]	NAN	adult[developmental_stage]	NA	NA	PRJEB15867	SAMEA4503845	ERX1749516	ERR1679848	ERA732768	ERS1403024	ERP017705	Evidence of Late Pleistocene origin of Astyanax mexicanus cavefish	Illumina HiSeq 1000 paired end sequencing; Evidence of Late Pleistocene origin of Astyanax mexicanus cavefish	Evidence of Late Pleistocene origin of Astyanax mexicanus cavefish	E-MTAB-5142:Pa2_B	Protocols: Hyphessobrycon anisitsi and Astyanax mexicanus Pachon cave and Texas surface morphs were used. Sample collection included embryos and larvae encompassing stages from 10hpf (hours post-fertilisation) to 17dpf (days post-fertilisation), as well as dissected brains and olfactory epithelia from adults. Samples were immersed in Trizol (Invitrogen) and freezed at -80??C. Total RNA was extrac…	Pa2_B_p	paired	RNA-Seq	TRANSCRIPTOMIC	RANDOM	Illumina HiSeq 1000	52863195	10678365390	6884284051	300	250	202	0	Application Read	Forward	1	European Nucleotide Archive	Evolution, Genome, Comportement, Ecologie UMR9191 CNRS - Universite Paris Sud	E-MTAB-5142	NA	7994	2017-06-14 20:46:38		NA	Cave[sampling_site]	NA	NA		2	52855580	50608275
Astyanax mexicanus	brain	Pachon cave, Mexico[origin]	NAN	adult[developmental_stage]	NA	NA	PRJEB15867	SAMEA4503843	ERX1749514	ERR1679846	ERA732768	ERS1403022	ERP017705	Evidence of Late Pleistocene origin of Astyanax mexicanus cavefish	Illumina HiSeq 1000 paired end sequencing; Evidence of Late Pleistocene origin of Astyanax mexicanus cavefish	Evidence of Late Pleistocene origin of Astyanax mexicanus cavefish	E-MTAB-5142:Pa1_B	Protocols: Hyphessobrycon anisitsi and Astyanax mexicanus Pachon cave and Texas surface morphs were used. Sample collection included embryos and larvae encompassing stages from 10hpf (hours post-fertilisation) to 17dpf (days post-fertilisation), as well as dissected brains and olfactory epithelia from adults. Samples were immersed in Trizol (Invitrogen) and freezed at -80??C. Total RNA was extrac…	Pa1_B_p	paired	RNA-Seq	TRANSCRIPTOMIC	RANDOM	Illumina HiSeq 1000	52960682	10698057764	6946068915	300	250	202	0	Application Read	Forward	1	European Nucleotide Archive	Evolution, Genome, Comportement, Ecologie UMR9191 CNRS - Universite Paris Sud	E-MTAB-5142	NA	7994	2017-06-14 20:46:38		NA	Cave[sampling_site]	NA	NA		2	52953230	50508323
Astyanax mexicanus	brain		NAN		NA	NA	PRJNA177689	SAMN01915488	SRX230379	SRR692924	SRA066393	SRS392423	SRP018725	Astyanax mexicanus Transcriptome or Gene expression		Illumina sequencing of Astyanax mexicanus Transcriptome or Gene expression 2887571036 paired end RNA-Seq library		Astyanax mexicanus Brain	2889882844	paired	RNA-Seq	TRANSCRIPTOMIC	unspecified	Illumina HiSeq 2000	44010497	8802099400	6041237332	356	0	200	0	Application Read	Forward	1		WUGSC	39586	NA	7994	2013-02-10 07:55:46		NA		NA	NA		2	44007643	41389874
Astyanax mexicanus	brain	Pachon cave[strain]	F	unknown	NA	NA	PRJNA285201	SAMN03742266	SRX1043994	SRR2045405	SRA270522	SRS949441	SRP058863	Astyanax mexicanus Transcriptome or Gene expression	Mexican tetra brain: Sample T_Am_2	Total RNA was qualified using an Agilent BioAnalyzer and 1 ¬µg was used for polyA selection and library construction with Illumina's TruSeq stranded total RNA sample preparation kit according to the manufacturer's instructions (TruSeq stranded total RNA SamplePrep Guide RevC)	Mexican tetra brain	Mexican tetra brain	T_Am_2	paired	RNA-Seq	TRANSCRIPTOMIC	cDNA	Illumina HiSeq 2000	34767186	6953437200	4805173077	NA	NA	200	0	Application Read	Forward	1	Fish Physiology and Genomics	INRA	PhyloFish_CaveFish	27189481	7994	2016-05-24 12:44:03	INRA	NA		NA	NA	Model organism or animal[biosamplemodel]	2	34723310	31374995
Astyanax mexicanus	brain	surface fish[strain]	F	unknown	NA	NA	PRJNA285202	SAMN03742295	SRX1044018	SRR2045427	SRA270520	SRS949456	SRP058866	Astyanax mexicanus Transcriptome or Gene expression	Mexican tetra brain	Total RNA was qualified using an Agilent BioAnalyzer and 1 ¬µg was used for polyA selection and library construction with Illumina's TruSeq stranded total RNA sample preparation kit according to the manufacturer's instructions (TruSeq stranded total RNA SamplePrep Guide RevC)	Mexican tetra brain	Mexican tetra brain	S_Am_2	paired	RNA-Seq	TRANSCRIPTOMIC	cDNA	Illumina HiSeq 2000	31094953	6218990600	4376041685	NA	NA	200	0	Application Read	Forward	1	Fish Physiology and Genomics	INRA	PhyloFish_arowana	27189481	7994	2016-05-29	INRA	NA		NA	NA	Model organism or animal[biosamplemodel]	2	31050007	27375658
Astyanax mexicanus	heart		NAN		NA	NA	PRJNA177689	SAMN01915414	SRX230380	SRR695563	SRA066394	SRS392195	SRP018725	Astyanax mexicanus Transcriptome or Gene expression		Illumina sequencing of Astyanax mexicanus Transcriptome or Gene expression 2887571040 paired end RNA-Seq library		Astyanax mexicanus Heart	2889882855	paired	RNA-Seq	TRANSCRIPTOMIC	unspecified	Illumina HiSeq 2000	43020801	8604160200	5980568528	353	0	200	0	Application Read	Forward	1		WUGSC	39589	NA	7994	2013-02-11 05:42:50		NA		NA	NA		2	43018959	39919544
Astyanax mexicanus	heart	Pachon cave[strain]	F	unknown	NA	NA	PRJNA285201	SAMN03742268	SRX1043996	SRR2045407	SRA270522	SRS949437	SRP058863	Astyanax mexicanus Transcriptome or Gene expression	Mexican tetra heart: Sample T_Am_4	Total RNA was qualified using an Agilent BioAnalyzer and 1 ¬µg was used for polyA selection and library construction with Illumina's TruSeq stranded total RNA sample preparation kit according to the manufacturer's instructions (TruSeq stranded total RNA SamplePrep Guide RevC)	Mexican tetra heart	Mexican tetra heart	T_Am_4	paired	RNA-Seq	TRANSCRIPTOMIC	cDNA	Illumina HiSeq 2000	30300623	6060124600	4183750707	NA	NA	200	0	Application Read	Forward	1	Fish Physiology and Genomics	INRA	PhyloFish_CaveFish	27189481	7994	2016-05-24 12:44:03	INRA	NA		NA	NA	Model organism or animal[biosamplemodel]	2	30262538	27576680
Astyanax mexicanus	heart	surface fish[strain]	F	unknown	NA	NA	PRJNA285202	SAMN03742297	SRX1044020	SRR2045429	SRA270520	SRS949454	SRP058866	Astyanax mexicanus Transcriptome or Gene expression	Mexican tetra heart	Total RNA was qualified using an Agilent BioAnalyzer and 1 ¬µg was used for polyA selection and library construction with Illumina's TruSeq stranded total RNA sample preparation kit according to the manufacturer's instructions (TruSeq stranded total RNA SamplePrep Guide RevC)	Mexican tetra heart	Mexican tetra heart	S_Am_4	paired	RNA-Seq	TRANSCRIPTOMIC	cDNA	Illumina HiSeq 2000	33601576	6720315200	4722942643	NA	NA	200	0	Application Read	Forward	1	Fish Physiology and Genomics	INRA	PhyloFish_arowana	27189481	7994	2016-05-29	INRA	NA		NA	NA	Model organism or animal[biosamplemodel]	2	33553091	30018770
Astyanax mexicanus	kidney		NAN		NA	NA	PRJNA177689	SAMN01915377	SRX230378	SRR693223	SRA066390	SRS392102	SRP018725	Astyanax mexicanus Transcriptome or Gene expression		Illumina sequencing of Astyanax mexicanus Transcriptome or Gene expression 2887571042 paired end RNA-Seq library		Astyanax mexicanus Kidney	2889882845	paired	RNA-Seq	TRANSCRIPTOMIC	unspecified	Illumina HiSeq 2000	52425189	10485037800	7247763293	363	0	200	0	Application Read	Forward	1		WUGSC	39584	NA	7994	2013-02-10 08:48:30		NA		NA	NA		2	52421660	49207350
Astyanax mexicanus	kidney	Pachon cave[strain]	F	unknown	NA	NA	PRJNA285201	SAMN03742271	SRX1043999	SRR2045410	SRA270522	SRS949435	SRP058863	Astyanax mexicanus Transcriptome or Gene expression	Mexican tetra kidney: Sample T_Am_7	Total RNA was qualified using an Agilent BioAnalyzer and 1 ¬µg was used for polyA selection and library construction with Illumina's TruSeq stranded total RNA sample preparation kit according to the manufacturer's instructions (TruSeq stranded total RNA SamplePrep Guide RevC)	Mexican tetra kidney	Mexican tetra kidney	T_Am_7	paired	RNA-Seq	TRANSCRIPTOMIC	cDNA	Illumina HiSeq 2000	30702264	6140452800	4231880041	NA	NA	200	0	Application Read	Forward	1	Fish Physiology and Genomics	INRA	PhyloFish_CaveFish	27189481	7994	2016-05-24 12:44:03	INRA	NA		NA	NA	Model organism or animal[biosamplemodel]	2	30663580	27834867
Astyanax mexicanus	kidney	surface fish[strain]	F	unknown	NA	NA	PRJNA285202	SAMN03742300	SRX1044023	SRR2045432	SRA270520	SRS949451	SRP058866	Astyanax mexicanus Transcriptome or Gene expression	Mexican tetra kidney	Total RNA was qualified using an Agilent BioAnalyzer and 1 ¬µg was used for polyA selection and library construction with Illumina's TruSeq stranded total RNA sample preparation kit according to the manufacturer's instructions (TruSeq stranded total RNA SamplePrep Guide RevC)	Mexican tetra kidney	Mexican tetra kidney	S_Am_7	paired	RNA-Seq	TRANSCRIPTOMIC	cDNA	Illumina HiSeq 2000	31547900	6309580000	4336395484	NA	NA	200	0	Application Read	Forward	1	Fish Physiology and Genomics	INRA	PhyloFish_arowana	27189481	7994	2016-05-29	INRA	NA		NA	NA	Model organism or animal[biosamplemodel]	2	31494220	28839466
Astyanax mexicanus	liver		NAN		NA	NA	PRJNA177689	SAMN01915378	SRX229524	SRR688577	SRA066353	SRS392103	SRP018725	Astyanax mexicanus Transcriptome or Gene expression		Illumina sequencing of Astyanax mexicanus Transcriptome or Gene expression 2887571044 paired end RNA-Seq library		Astyanax mexicanus Liver	2889882846	paired	RNA-Seq	TRANSCRIPTOMIC	unspecified	Illumina HiSeq 2000	44393089	8878617800	6128421328	366	0	200	0	Application Read	Forward	1		WUGSC	39590	NA	7994	2013-02-08 21:19:25		NA		NA	NA		2	44390103	41768438
Astyanax mexicanus	liver	surface fish[strain]	F	unknown	NA	NA	PRJNA285202	SAMN03742299	SRX1044022	SRR2045431	SRA270520	SRS949452	SRP058866	Astyanax mexicanus Transcriptome or Gene expression	Mexican tetra liver	Total RNA was qualified using an Agilent BioAnalyzer and 1 ¬µg was used for polyA selection and library construction with Illumina's TruSeq stranded total RNA sample preparation kit according to the manufacturer's instructions (TruSeq stranded total RNA SamplePrep Guide RevC)	Mexican tetra liver	Mexican tetra liver	S_Am_6	paired	RNA-Seq	TRANSCRIPTOMIC	cDNA	Illumina HiSeq 2000	32893691	6578738200	4625900729	NA	NA	200	0	Application Read	Forward	1	Fish Physiology and Genomics	INRA	PhyloFish_arowana	27189481	7994	2016-05-29	INRA	NA		NA	NA	Model organism or animal[biosamplemodel]	2	32846512	29009184
Astyanax mexicanus	ovary	Pachon cave[strain]	F	unknown	NA	NA	PRJNA285201	SAMN03742265	SRX1043993	SRR2045404	SRA270522	SRS949440	SRP058863	Astyanax mexicanus Transcriptome or Gene expression	Mexican tetra ovary: Sample T_Am_12	Total RNA was qualified using an Agilent BioAnalyzer and 1 ¬µg was used for polyA selection and library construction with Illumina's TruSeq stranded total RNA sample preparation kit according to the manufacturer's instructions (TruSeq stranded total RNA SamplePrep Guide RevC)	Mexican tetra ovary	Mexican tetra ovary	T_Am_12	paired	RNA-Seq	TRANSCRIPTOMIC	cDNA	Illumina HiSeq 2000	61188859	12237771800	8388043090	NA	NA	200	0	Application Read	Forward	1	Fish Physiology and Genomics	INRA	PhyloFish_CaveFish	27189481	7994	2016-05-24 12:44:03	INRA	NA		NA	NA	Model organism or animal[biosamplemodel]	2	30580472	27200183
Astyanax mexicanus	ovary	surface fish[strain]	F	unknown	NA	NA	PRJNA285202	SAMN03742294	SRX1044017	SRR2045426	SRA270520	SRS949458	SRP058866	Astyanax mexicanus Transcriptome or Gene expression	Mexican tetra ovary	Total RNA was qualified using an Agilent BioAnalyzer and 1 ¬µg was used for polyA selection and library construction with Illumina's TruSeq stranded total RNA sample preparation kit according to the manufacturer's instructions (TruSeq stranded total RNA SamplePrep Guide RevC)	Mexican tetra ovary	Mexican tetra ovary	S_Am_1	paired	RNA-Seq	TRANSCRIPTOMIC	cDNA	Illumina HiSeq 2000	38647247	7729449400	5435582643	NA	NA	200	0	Application Read	Forward	1	Fish Physiology and Genomics	INRA	PhyloFish_arowana	27189481	7994	2016-05-29	INRA	NA		NA	NA	Model organism or animal[biosamplemodel]	2	38591241	34184161
Astyanax mexicanus	testis	Pachon cave[strain]	M	unknown	NA	NA	PRJNA285201	SAMN03742274	SRX1044002	SRR2045413	SRA270522	SRS949431	SRP058863	Astyanax mexicanus Transcriptome or Gene expression	Mexican tetra testis: Sample T_Am_13	Total RNA was qualified using an Agilent BioAnalyzer and 1 ¬µg was used for polyA selection and library construction with Illumina's TruSeq stranded total RNA sample preparation kit according to the manufacturer's instructions (TruSeq stranded total RNA SamplePrep Guide RevC)	Mexican tetra testis	Mexican tetra testis	T_Am_13	paired	RNA-Seq	TRANSCRIPTOMIC	cDNA	Illumina HiSeq 2000	29676201	5935240200	4049278191	NA	NA	200	0	Application Read	Forward	1	Fish Physiology and Genomics	INRA	PhyloFish_CaveFish	27189481	7994	2016-05-24 12:44:03	INRA	NA		NA	NA	Model organism or animal[biosamplemodel]	2	29625314	27125576
Astyanax mexicanus	testis	Pachon cave[strain]	F	unknown	NA	NA	PRJNA285201	SAMN03742270	SRX1043998	SRR2045409	SRA270522	SRS949436	SRP058863	Astyanax mexicanus Transcriptome or Gene expression	Mexican tetra testis: Sample T_Am_6	Total RNA was qualified using an Agilent BioAnalyzer and 1 ¬µg was used for polyA selection and library construction with Illumina's TruSeq stranded total RNA sample preparation kit according to the manufacturer's instructions (TruSeq stranded total RNA SamplePrep Guide RevC)	Mexican tetra testis	Mexican tetra testis	T_Am_6	paired	RNA-Seq	TRANSCRIPTOMIC	cDNA	Illumina HiSeq 2000	69498501	13899700200	9537667259	NA	NA	200	0	Application Read	Forward	1	Fish Physiology and Genomics	INRA	PhyloFish_CaveFish	27189481	7994	2016-05-24 12:44:03	INRA	NA		NA	NA	Model organism or animal[biosamplemodel]	2	34733284	30942308
Astyanax mexicanus	testis	surface fish[strain]	M	unknown	NA	NA	PRJNA285202	SAMN03742303	SRX1044026	SRR2045435	SRA270520	SRS949448	SRP058866	Astyanax mexicanus Transcriptome or Gene expression	Mexican tetra testis	Total RNA was qualified using an Agilent BioAnalyzer and 1 ¬µg was used for polyA selection and library construction with Illumina's TruSeq stranded total RNA sample preparation kit according to the manufacturer's instructions (TruSeq stranded total RNA SamplePrep Guide RevC)	Mexican tetra testis	Mexican tetra testis	S_Am_10	paired	RNA-Seq	TRANSCRIPTOMIC	cDNA	Illumina HiSeq 2000	30827172	6165434400	4241371824	NA	NA	200	0	Application Read	Forward	1	Fish Physiology and Genomics	INRA	PhyloFish_arowana	27189481	7994	2016-05-29	INRA	NA		NA	NA	Model organism or animal[biosamplemodel]	2	30774745	27943364
Bos taurus	brain		NAN				PRJNA177791	SAMN01766912	SRX196362	SRR594491	SRA059960	SRS369799	SRP016501	Evolutionary dynamics of gene and isoform regulation in mammalian tissues	GSM1020738: cow_c_brain; Bos taurus; RNA-Seq		cow_c_brain			paired	RNA-Seq	TRANSCRIPTOMIC	cDNA	Illumina HiSeq 2000	33628113	2690249040	1758636156	NA	NA	NA	NA			NA		GEO	GEO: GSE41637	23258891	9913	2015-07-22 17:02:37				NA			2	33468311	29353175
Bos taurus	brain		NAN				PRJNA177791	SAMN01766903	SRX196353	SRR594482	SRA059960	SRS369790	SRP016501	Evolutionary dynamics of gene and isoform regulation in mammalian tissues	GSM1020729: cow_b_brain; Bos taurus; RNA-Seq		cow_b_brain			paired	RNA-Seq	TRANSCRIPTOMIC	cDNA	Illumina HiSeq 2000	28445194	2048053968	1083820639	NA	NA	NA	NA			NA		GEO	GEO: GSE41637	23258891	9913	2015-07-22 17:02:33				NA			2	28395567	27714226
Bos taurus	brain		NAN				PRJNA177791	SAMN01766894	SRX196344	SRR594473	SRA059960	SRS369781	SRP016501	Evolutionary dynamics of gene and isoform regulation in mammalian tissues	GSM1020720: cow_a_brain; Bos taurus; RNA-Seq		cow_a_brain			paired	RNA-Seq	TRANSCRIPTOMIC	cDNA	Illumina HiSeq 2000	104353205	16696512800	10454843883	NA	NA	NA	NA			NA		GEO	GEO: GSE41637	23258891	9913	2015-07-22 17:02:37				NA			2	103046755	91421775
Bos taurus	brain	wild type[genotype/variation]	NAN	adult			PRJNA184055	SAMN01831952	SRX211675	SRR636935	SRA063005	SRS380789	SRP017611	Gene Expression Defines Natural Changes in Mammalian Lifespan	GSM1055085: bta.br.2; Bos taurus; RNA-Seq		bta.br.2			paired	RNA-Seq	TRANSCRIPTOMIC	cDNA	Illumina Genome Analyzer IIx	14798704	1509467808	1085656199	NA	NA	NA	NA			NA		GEO	GEO: GSE43013	25677554	9913	2015-02-17 18:59:10				NA			2	12929163	10471472
Bos taurus	brain	wild type[genotype/variation]	NAN	adult			PRJNA184055	SAMN01831951	SRX211674	SRR636934	SRA063005	SRS380788	SRP017611	Gene Expression Defines Natural Changes in Mammalian Lifespan	GSM1055084: bta.br.1; Bos taurus; RNA-Seq		bta.br.1			paired	RNA-Seq	TRANSCRIPTOMIC	cDNA	Illumina Genome Analyzer IIx	26655022	2718812244	1808859541	NA	NA	NA	NA			NA		GEO	GEO: GSE43013	25677554	9913	2015-02-17 18:59:10				NA			2	26630713	26123182
Bos taurus	heart		NAN				PRJNA177791	SAMN01766914	SRX196364	SRR594493	SRA059960	SRS369801	SRP016501	Evolutionary dynamics of gene and isoform regulation in mammalian tissues	GSM1020740: cow_c_heart; Bos taurus; RNA-Seq		cow_c_heart			paired	RNA-Seq	TRANSCRIPTOMIC	cDNA	Illumina HiSeq 2000	37897106	3031768480	1869390322	NA	NA	NA	NA			NA		GEO	GEO: GSE41637	23258891	9913	2015-07-22 17:02:34				NA			2	37613050	33536037
Bos taurus	heart		NAN				PRJNA177791	SAMN01766905	SRX196355	SRR594484	SRA059960	SRS369792	SRP016501	Evolutionary dynamics of gene and isoform regulation in mammalian tissues	GSM1020731: cow_b_heart; Bos taurus; RNA-Seq		cow_b_heart			paired	RNA-Seq	TRANSCRIPTOMIC	cDNA	Illumina HiSeq 2000	21185451	1525352472	721614027	NA	NA	NA	NA			NA		GEO	GEO: GSE41637	23258891	9913	2015-07-22 17:02:37				NA			2	21182145	21015319
Bos taurus	heart		NAN				PRJNA177791	SAMN01766896	SRX196346	SRR594475	SRA059960	SRS369783	SRP016501	Evolutionary dynamics of gene and isoform regulation in mammalian tissues	GSM1020722: cow_a_heart; Bos taurus; RNA-Seq		cow_a_heart			paired	RNA-Seq	TRANSCRIPTOMIC	cDNA	Illumina HiSeq 2000	117554231	18808676960	12326695725	NA	NA	NA	NA			NA		GEO	GEO: GSE41637	23258891	9913	2015-07-22 17:02:34				NA			2	117071812	94651014
Bos taurus	heart	Holstein[breed]	FEM	2 years; 65 days in milk[dev_stage]; 1/08/2008[birth_date]; 8/09/2010[collection_date]; 8/09/2010[death_date]			PRJNA251439	SAMN02822094	SRX562369	SRR1449264	SRA168442	SRS625424	SRP042639	Bos taurus Gene expression Atlas	RNA sequencing for Btau_HOL_0125_heart RNAseq in bam format		Bos Taurus Holstein heart sample			paired	RNA-Seq	TRANSCRIPTOMIC	PolyA	Illumina HiSeq 2000	10428022	1918679360	1056821589	NA	0	200	0	Application Read	Forward	1	Biosciences Research Division	Department of Environment and Primary Industries	Bovine Gene Expression Atlas	NA	9913	2014-07-17	DEPI			NA	dissection[collected_by]	Model organism or animal[biosamplemodel]	2	9114036	9114020
Bos taurus	heart	Hereford[breed]	F	MISSING; MISSING[dev_stage]; 4/14/2001[birth_date]			PRJNA294306	SAMN04019674	SRX1177227	SRR2226576	SRA293251	SRS1051892	SRP063069	Dominette sequence data	RNA-seq for L1 DOMINETTE 01449 (reg:42190680): Sample HFD.33604.55226	Illumina TruSeq RNA Sample Preparation Kit	RNA-seq from L1 DOMINETTE 01449		HFD.33604.55226	single	RNA-Seq	TRANSCRIPTOMIC	RT-PCR	Illumina HiSeq 2000	29720353	2952968154	2101917146	NA	NA	100	0	Application Read	Forward	1		University of Missouri Animal Genomics	Mizzou Dominette sequence data	NA	9913	2015-09-15				NA	HFD.33604.55226[umc_id]	Model organism or animal[biosamplemodel]	1	29690636	28909447
Bos taurus	heart	indigenous[strain]	NAN	~4 years old			PRJNA309284	SAMN04430400	SRX1538121	SRR3109704	SRA336696	SRS1254784	SRP068653	Multi-tissue RNA-seq data across three species	GSM2042592: cattle_heart_3; Bos taurus; RNA-Seq		cattle_heart_3			paired	RNA-Seq	TRANSCRIPTOMIC	cDNA	Illumina HiSeq 2000	26059285	5211857000	3571057676	NA	NA	NA	NA			NA		GEO	GEO: GSE77020	NA	9913	2017-09-06 16:02:37			Chengdu, Sichuan province, China	NA			2	26059285	25602699
Bos taurus	heart	indigenous[strain]	NAN	~4 years old			PRJNA309284	SAMN04430399	SRX1538120	SRR3109703	SRA336696	SRS1254785	SRP068653	Multi-tissue RNA-seq data across three species	GSM2042591: cattle_heart_2; Bos taurus; RNA-Seq		cattle_heart_2			paired	RNA-Seq	TRANSCRIPTOMIC	cDNA	Illumina HiSeq 2000	18371031	3674206200	2531224610	NA	NA	NA	NA			NA		GEO	GEO: GSE77020	NA	9913	2017-09-06 16:02:37			Chengdu, Sichuan province, China	NA			2	18371031	18046625
Bos taurus	heart	indigenous[strain]	NAN	~4 years old			PRJNA309284	SAMN04430398	SRX1538119	SRR3109702	SRA336696	SRS1254786	SRP068653	Multi-tissue RNA-seq data across three species	GSM2042590: cattle_heart_1; Bos taurus; RNA-Seq		cattle_heart_1			paired	RNA-Seq	TRANSCRIPTOMIC	cDNA	Illumina HiSeq 2000	21263914	4252782800	2866425516	NA	NA	NA	NA			NA		GEO	GEO: GSE77020	NA	9913	2017-09-06 16:02:37			Chengdu, Sichuan province, China	NA			2	21263914	20940704
Bos taurus	kidney		M			frozen specimen[specimen_with_known_storage_state]	PRJEB6377	SAMEA2581868	ERX480074	ERR514720	ERA313503	ERS463076	ERP005899	7tissues	7tissues	7tissues			kidney_sample	single	RNA-Seq	TRANSCRIPTOMIC	RANDOM	Illumina Genome Analyzer II	25238997	1892924775	1191386721	NA	NA	NA	NA			NA	ArrayExpress	University of Alberta and Livestock Gentec	E-MTAB-2596	NA	9913	2014-06-06 00:01:21				NA			1	25190579	24897102
Bos taurus	kidney		NAN				PRJNA177791	SAMN01766915	SRX196365	SRR594494	SRA059960	SRS369802	SRP016501	Evolutionary dynamics of gene and isoform regulation in mammalian tissues	GSM1020741: cow_c_kidney; Bos taurus; RNA-Seq		cow_c_kidney			paired	RNA-Seq	TRANSCRIPTOMIC	cDNA	Illumina HiSeq 2000	22535945	1622588040	819469418	NA	NA	NA	NA			NA		GEO	GEO: GSE41637	23258891	9913	2015-07-22 17:02:34				NA			2	22526235	22232260
Bos taurus	kidney		NAN				PRJNA177791	SAMN01766906	SRX196356	SRR594485	SRA059960	SRS369793	SRP016501	Evolutionary dynamics of gene and isoform regulation in mammalian tissues	GSM1020732: cow_b_kidney; Bos taurus; RNA-Seq		cow_b_kidney			paired	RNA-Seq	TRANSCRIPTOMIC	cDNA	Illumina HiSeq 2000	27567792	1984881024	1070684452	NA	NA	NA	NA			NA		GEO	GEO: GSE41637	23258891	9913	2015-07-22 17:02:33				NA			2	27558034	27080941
Bos taurus	kidney		NAN				PRJNA177791	SAMN01766897	SRX196347	SRR594476	SRA059960	SRS369784	SRP016501	Evolutionary dynamics of gene and isoform regulation in mammalian tissues	GSM1020723: cow_a_kidney; Bos taurus; RNA-Seq		cow_a_kidney			paired	RNA-Seq	TRANSCRIPTOMIC	cDNA	Illumina HiSeq 2000	115720336	17936652080	11754910666	NA	NA	NA	NA			NA		GEO	GEO: GSE41637	23258891	9913	2015-07-22 17:02:37				NA			2	115719990	102863524
Bos taurus	kidney	wild type[genotype/variation]	NAN	adult			PRJNA184055	SAMN01831907	SRX211630	SRR636890	SRA063005	SRS380744	SRP017611	Gene Expression Defines Natural Changes in Mammalian Lifespan	GSM1055040: bta.kd.2; Bos taurus; RNA-Seq		bta.kd.2			paired	RNA-Seq	TRANSCRIPTOMIC	cDNA	Illumina Genome Analyzer IIx	24332279	2481892458	1783008154	NA	NA	NA	NA			NA		GEO	GEO: GSE43013	25677554	9913	2015-02-17 18:59:10				NA			2	18216656	17173402
Bos taurus	kidney	wild type[genotype/variation]	NAN	adult			PRJNA184055	SAMN01831906	SRX211629	SRR636889	SRA063005	SRS380743	SRP017611	Gene Expression Defines Natural Changes in Mammalian Lifespan	GSM1055039: bta.kd.1; Bos taurus; RNA-Seq		bta.kd.1			paired	RNA-Seq	TRANSCRIPTOMIC	cDNA	Illumina Genome Analyzer IIx	14625826	1491834252	977630550	NA	NA	NA	NA			NA		GEO	GEO: GSE43013	25677554	9913	2015-02-17 18:59:10				NA			2	14625417	14230628
Bos taurus	kidney	indigenous[strain]	NAN	~4 years old			PRJNA309284	SAMN04430403	SRX1538127	SRR3109710	SRA336696	SRS1254778	SRP068653	Multi-tissue RNA-seq data across three species	GSM2042598: cattle_kidney_3; Bos taurus; RNA-Seq		cattle_kidney_3			paired	RNA-Seq	TRANSCRIPTOMIC	cDNA	Illumina HiSeq 2500	18382793	4595698250	2404726637	NA	NA	NA	NA			NA		GEO	GEO: GSE77020	NA	9913	2017-09-06 16:02:37			Chengdu, Sichuan province, China	NA			2	18382793	18265386
Bos taurus	kidney	indigenous[strain]	NAN	~4 years old			PRJNA309284	SAMN04430402	SRX1538126	SRR3109709	SRA336696	SRS1254779	SRP068653	Multi-tissue RNA-seq data across three species	GSM2042597: cattle_kidney_2; Bos taurus; RNA-Seq		cattle_kidney_2			paired	RNA-Seq	TRANSCRIPTOMIC	cDNA	Illumina HiSeq 2500	19682386	4920596500	2508229947	NA	NA	NA	NA			NA		GEO	GEO: GSE77020	NA	9913	2017-09-06 16:02:37			Chengdu, Sichuan province, China	NA			2	19682386	19542207
Bos taurus	kidney	indigenous[strain]	NAN	~4 years old			PRJNA309284	SAMN04430401	SRX1538125	SRR3109708	SRA336696	SRS1254780	SRP068653	Multi-tissue RNA-seq data across three species	GSM2042596: cattle_kidney_1; Bos taurus; RNA-Seq		cattle_kidney_1			paired	RNA-Seq	TRANSCRIPTOMIC	cDNA	Illumina HiSeq 2500	21039486	5259871500	2664337424	NA	NA	NA	NA			NA		GEO	GEO: GSE77020	NA	9913	2017-09-06 16:02:37			Chengdu, Sichuan province, China	NA			2	21039486	20915700
Bos taurus	liver	wild type	M	adult[developmental_stage]		total RNA (rRNA-depleted)[fraction]; frozen specimen[specimen_with_known_storage_state]	PRJEB13074	SAMEA3903378	ERX1403338	ERR1331718	ERA582952	ERS1090512	ERP014610	RNA-Seq analysis of gene expression divergence in mammalian liver	Illumina HiSeq 2000 paired end sequencing; RNA-Seq analysis of gene expression divergence in mammalian liver	RNA-Seq analysis of gene expression divergence in mammalian liver	E-MTAB-4550:Sample 64	Protocols: Tissue samples for RNA extraction were collected in parallel to previously reported ChIP samples {Villar, 2015}. Small pieces of liver tissue (typically 0.5-2 cubic cms) were snap-frozen in dry-ice or liquid nitrogen and stored at -80C. Cetacean liver samples were typically bigger frozen blocks, and for these RNA extraction was conducted on tissue pieces cut from the central section of…	Sample 64	paired	RNA-Seq	TRANSCRIPTOMIC	cDNA	Illumina HiSeq 2000	37410097	9352524250	4348324430	275	25	250	0	Application Read	Forward	1	European Nucleotide Archive		E-MTAB-4550	NA	9913	2017-10-13 07:46:25				NA	Bull4[individual]	2017-10-12[ena-first-public]; 2016-03-17[ena-last-update]	2	37297698	36907990
Bos taurus	liver	wild type	M	adult[developmental_stage]		total RNA (rRNA-depleted)[fraction]; frozen specimen[specimen_with_known_storage_state]	PRJEB13074	SAMEA3903352	ERX1403312	ERR1331692	ERA582952	ERS1090486	ERP014610	RNA-Seq analysis of gene expression divergence in mammalian liver	Illumina HiSeq 2000 paired end sequencing; RNA-Seq analysis of gene expression divergence in mammalian liver	RNA-Seq analysis of gene expression divergence in mammalian liver	E-MTAB-4550:Sample 38	Protocols: Tissue samples for RNA extraction were collected in parallel to previously reported ChIP samples {Villar, 2015}. Small pieces of liver tissue (typically 0.5-2 cubic cms) were snap-frozen in dry-ice or liquid nitrogen and stored at -80C. Cetacean liver samples were typically bigger frozen blocks, and for these RNA extraction was conducted on tissue pieces cut from the central section of…	Sample 38	paired	RNA-Seq	TRANSCRIPTOMIC	cDNA	Illumina HiSeq 2000	36783018	7356603600	4462032380	275	25	200	0	Application Read	Forward	1	European Nucleotide Archive		E-MTAB-4550	NA	9913	2017-10-13 07:46:25				NA	Bull7[individual]	2017-10-12[ena-first-public]; 2016-03-17[ena-last-update]	2	36701371	35192118
Bos taurus	liver	wild type	M	adult[developmental_stage]		total RNA (rRNA-depleted)[fraction]; frozen specimen[specimen_with_known_storage_state]	PRJEB13074	SAMEA3903351	ERX1403311	ERR1331691	ERA582952	ERS1090485	ERP014610	RNA-Seq analysis of gene expression divergence in mammalian liver	Illumina HiSeq 2000 paired end sequencing; RNA-Seq analysis of gene expression divergence in mammalian liver	RNA-Seq analysis of gene expression divergence in mammalian liver	E-MTAB-4550:Sample 37	Protocols: Tissue samples for RNA extraction were collected in parallel to previously reported ChIP samples {Villar, 2015}. Small pieces of liver tissue (typically 0.5-2 cubic cms) were snap-frozen in dry-ice or liquid nitrogen and stored at -80C. Cetacean liver samples were typically bigger frozen blocks, and for these RNA extraction was conducted on tissue pieces cut from the central section of…	Sample 37	paired	RNA-Seq	TRANSCRIPTOMIC	cDNA	Illumina HiSeq 2000	62212284	12442456800	7525032282	275	25	200	0	Application Read	Forward	1	European Nucleotide Archive		E-MTAB-4550	NA	9913	2017-10-13 07:46:25				NA	Bull6[individual]	2017-10-12[ena-first-public]; 2016-03-17[ena-last-update]	2	62074746	59443072
Bos taurus	liver	wild type	M	adult[developmental_stage]		total RNA (rRNA-depleted)[fraction]; frozen specimen[specimen_with_known_storage_state]	PRJEB13074	SAMEA3903350	ERX1403310	ERR1331690	ERA582952	ERS1090484	ERP014610	RNA-Seq analysis of gene expression divergence in mammalian liver	Illumina HiSeq 2000 paired end sequencing; RNA-Seq analysis of gene expression divergence in mammalian liver	RNA-Seq analysis of gene expression divergence in mammalian liver	E-MTAB-4550:Sample 36	Protocols: Tissue samples for RNA extraction were collected in parallel to previously reported ChIP samples {Villar, 2015}. Small pieces of liver tissue (typically 0.5-2 cubic cms) were snap-frozen in dry-ice or liquid nitrogen and stored at -80C. Cetacean liver samples were typically bigger frozen blocks, and for these RNA extraction was conducted on tissue pieces cut from the central section of…	Sample 36	paired	RNA-Seq	TRANSCRIPTOMIC	cDNA	Illumina HiSeq 2000	32820830	6564166000	3970453036	275	25	200	0	Application Read	Forward	1	European Nucleotide Archive		E-MTAB-4550	NA	9913	2017-10-13 07:46:25				NA	Bull5[individual]	2017-10-12[ena-first-public]; 2016-03-17[ena-last-update]	2	32747703	31356772
Bos taurus	liver	Holstein[breed]	F	2011-12-09[birth_date]	normal[health_status]; organism[material]		PRJEB21709	SAMEA7997668	ERX2088229	ERR2029172	ERA973412	ERS2006586	ERP023985	Liver transcriptome profiling in 4 livestock species by the FAANG pilot project FR-AgENCODE	Illumina HiSeq 3000 paired end sequencing; Cattle transcriptome profiling in liver by the FAANG pilot project FR-AgENCODE	Paired-end RNA-Seq of polyA+ transcripts from liver samples on an Illumina HiSeq 3000	Bos taurus		Bos-taurus-FR6141042361-Foie_GTGAAA	paired	RNA-Seq	TRANSCRIPTOMIC	Oligo-dT	Illumina HiSeq 3000	26903057	8070917100	3208293906	401	NA	NA	NA			NA	European Nucleotide Archive	INRA (INRA Toulouse)	INRA_FRAGENCODE_2017	NA	9913	2017-07-09 11:54:29				NA		2017-07-07[ena-first-public]; 2017-07-07[ena-last-update]; FAANG[project]	2	26903057	26027359
Bos taurus	liver	Holstein[breed]	F	2011-03-02[birth_date]	normal[health_status]; organism[material]		PRJEB21709	SAMEA7999918	ERX2088227	ERR2029162	ERA973412	ERS2006596	ERP023985	Liver transcriptome profiling in 4 livestock species by the FAANG pilot project FR-AgENCODE	Illumina HiSeq 3000 paired end sequencing; Cattle transcriptome profiling in liver by the FAANG pilot project FR-AgENCODE	Paired-end RNA-Seq of polyA+ transcripts from liver samples on an Illumina HiSeq 3000			Bos-taurus-FR6125611952-Foie_CTTGTA	paired	RNA-Seq	TRANSCRIPTOMIC	Oligo-dT	Illumina HiSeq 3000	23439404	7031821200	2795544898	405	NA	NA	NA			NA	European Nucleotide Archive	INRA (INRA Toulouse)	INRA_FRAGENCODE_2017	NA	9913	2017-07-09 11:54:29				NA		FAANG[project]	2	23439404	22663276
Bos taurus	liver	Holstein[breed]	M	2013-09-18[birth_date]	normal[health_status]; organism[material]		PRJEB21709	SAMEA7989418	ERX2088228	ERR2029167	ERA973412	ERS2006595	ERP023985	Liver transcriptome profiling in 4 livestock species by the FAANG pilot project FR-AgENCODE	Illumina HiSeq 3000 paired end sequencing; Cattle transcriptome profiling in liver by the FAANG pilot project FR-AgENCODE	Paired-end RNA-Seq of polyA+ transcripts from liver samples on an Illumina HiSeq 3000			Bos-taurus-FR6141042361-Foie_GTGAAA	paired	RNA-Seq	TRANSCRIPTOMIC	Oligo-dT	Illumina HiSeq 3000	23305654	6991696200	2971951202	416	NA	NA	NA			NA	European Nucleotide Archive	INRA (INRA Toulouse)	INRA_FRAGENCODE_2017	NA	9913	2017-07-09 11:54:29				NA		FAANG[project]	2	23305654	22295109
Bos taurus	liver	Holstein[breed]	M	2013-11-20[birth_date]	normal[health_status]; organism[material]		PRJEB21709	SAMEA7992418	ERX2088226	ERR2029157	ERA973412	ERS2006591	ERP023985	Liver transcriptome profiling in 4 livestock species by the FAANG pilot project FR-AgENCODE	Illumina HiSeq 3000 paired end sequencing; Cattle transcriptome profiling in liver by the FAANG pilot project FR-AgENCODE	Paired-end RNA-Seq of polyA+ transcripts from liver samples on an Illumina HiSeq 3000			Bos-taurus-FR2832014033-Foie_GCCAAT	paired	RNA-Seq	TRANSCRIPTOMIC	Oligo-dT	Illumina HiSeq 3000	23302767	6990830100	2751400004	395	NA	NA	NA			NA	European Nucleotide Archive	INRA (INRA Toulouse)	INRA_FRAGENCODE_2017	NA	9913	2017-07-09 11:54:29				NA		FAANG[project]	2	23302767	22596089
Bos taurus	liver		M			frozen specimen[specimen_with_known_storage_state]	PRJEB6377	SAMEA2581869	ERX480069	ERR514717	ERA313503	ERS463071	ERP005899	7tissues	7tissues	7tissues			liver_sample	paired	RNA-Seq	TRANSCRIPTOMIC	RANDOM	Illumina Genome Analyzer II	40471817	4047181700	2886171479	180	30	50	0	Application Read	Forward	1	ArrayExpress	University of Alberta and Livestock Gentec	E-MTAB-2596	NA	9913	2014-06-06 00:01:21				NA			2	40464697	36238147
Bos taurus	liver		NAN		severe negative[energy_balance]		PRJNA161857	SAMN00862588	SRX144217	SRR490771	SRA052058	SRS310840	SRP012475	RNA-seq analysis of differential gene expression in liver from lactating dairy cows divergent in negative energy balance	GSM921429: SNEB6; Bos taurus; RNA-Seq		SNEB6		GSM921429: SNEB6	single	RNA-Seq	TRANSCRIPTOMIC	cDNA	Illumina Genome Analyzer	14072947	506626092	367391818	NA	NA	36	0	Application Read	Forward	1		GEO	GEO: GSE37544	NA	9913	2012-04-26 08:54:43				NA			1	14072943	13871609
Bos taurus	liver		NAN		severe negative[energy_balance]		PRJNA161857	SAMN00862587	SRX144216	SRR490769	SRA052058	SRS310839	SRP012475	RNA-seq analysis of differential gene expression in liver from lactating dairy cows divergent in negative energy balance	GSM921428: SNEB5; Bos taurus; RNA-Seq		SNEB5		GSM921428: SNEB5	single	RNA-Seq	TRANSCRIPTOMIC	cDNA	Illumina Genome Analyzer	14671705	528181380	381247832	NA	NA	36	0	Application Read	Forward	1		GEO	GEO: GSE37544	NA	9913	2012-04-26 08:54:43				NA			1	14671705	14517123
Bos taurus	liver		NAN		severe negative[energy_balance]		PRJNA161857	SAMN00862586	SRX144215	SRR490767	SRA052058	SRS310838	SRP012475	RNA-seq analysis of differential gene expression in liver from lactating dairy cows divergent in negative energy balance	GSM921427: SNEB4; Bos taurus; RNA-Seq		SNEB4		GSM921427: SNEB4	single	RNA-Seq	TRANSCRIPTOMIC	cDNA	Illumina Genome Analyzer	14433338	519600168	359102642	NA	NA	36	0	Application Read	Forward	1		GEO	GEO: GSE37544	NA	9913	2012-04-26 08:54:43				NA			1	14433317	14363376
Bos taurus	liver		NAN		severe negative[energy_balance]		PRJNA161857	SAMN00862584	SRX144213	SRR490763	SRA052058	SRS310836	SRP012475	RNA-seq analysis of differential gene expression in liver from lactating dairy cows divergent in negative energy balance	GSM921425: SNEB2; Bos taurus; RNA-Seq		SNEB2		GSM921425: SNEB2	single	RNA-Seq	TRANSCRIPTOMIC	cDNA	Illumina Genome Analyzer	14862278	535042008	384902535	NA	NA	36	0	Application Read	Forward	1		GEO	GEO: GSE37544	NA	9913	2012-04-26 08:54:43				NA			1	14862249	14688292
Bos taurus	liver		NAN		severe negative[energy_balance]		PRJNA161857	SAMN00862583	SRX144212	SRR490762	SRA052058	SRS310835	SRP012475	RNA-seq analysis of differential gene expression in liver from lactating dairy cows divergent in negative energy balance	GSM921424: SNEB1; Bos taurus; RNA-Seq		SNEB1		GSM921424: SNEB1	single	RNA-Seq	TRANSCRIPTOMIC	cDNA	Illumina Genome Analyzer	14363214	517075704	376312126	NA	NA	36	0	Application Read	Forward	1		GEO	GEO: GSE37544	NA	9913	2012-04-26 08:54:43				NA			1	14363207	14158437
Bos taurus	liver		NAN		mild negative[energy_balance]		PRJNA161857	SAMN00862582	SRX144211	SRR490760	SRA052058	SRS310834	SRP012475	RNA-seq analysis of differential gene expression in liver from lactating dairy cows divergent in negative energy balance	GSM921423: MNEB5; Bos taurus; RNA-Seq		MNEB5		GSM921423: MNEB5	single	RNA-Seq	TRANSCRIPTOMIC	cDNA	Illumina Genome Analyzer	14213294	511678584	373804715	NA	NA	36	0	Application Read	Forward	1		GEO	GEO: GSE37544	NA	9913	2012-04-26 08:54:43				NA			1	14213293	14073269
Bos taurus	liver		NAN		mild negative[energy_balance]		PRJNA161857	SAMN00862581	SRX144210	SRR490758	SRA052058	SRS310833	SRP012475	RNA-seq analysis of differential gene expression in liver from lactating dairy cows divergent in negative energy balance	GSM921422: MNEB4; Bos taurus; RNA-Seq		MNEB4		GSM921422: MNEB4	single	RNA-Seq	TRANSCRIPTOMIC	cDNA	Illumina Genome Analyzer	6388721	229993956	151679871	NA	NA	36	0	Application Read	Forward	1		GEO	GEO: GSE37544	NA	9913	2012-04-26 08:54:43				NA			1	6388721	6354644
Bos taurus	liver		NAN		mild negative[energy_balance]		PRJNA161857	SAMN00862580	SRX144209	SRR490756	SRA052058	SRS310832	SRP012475	RNA-seq analysis of differential gene expression in liver from lactating dairy cows divergent in negative energy balance	GSM921421: MNEB3; Bos taurus; RNA-Seq		MNEB3		GSM921421: MNEB3	single	RNA-Seq	TRANSCRIPTOMIC	cDNA	Illumina Genome Analyzer	12730893	458312148	340257224	NA	NA	36	0	Application Read	Forward	1		GEO	GEO: GSE37544	NA	9913	2012-04-26 08:54:43				NA			1	12730893	12662574
Bos taurus	liver		NAN		mild negative[energy_balance]		PRJNA161857	SAMN00862579	SRX144208	SRR490755	SRA052058	SRS310831	SRP012475	RNA-seq analysis of differential gene expression in liver from lactating dairy cows divergent in negative energy balance	GSM921420: MNEB2; Bos taurus; RNA-Seq		MNEB2		GSM921420: MNEB2	single	RNA-Seq	TRANSCRIPTOMIC	cDNA	Illumina Genome Analyzer	13926450	501352200	358305912	NA	NA	36	0	Application Read	Forward	1		GEO	GEO: GSE37544	NA	9913	2012-04-26 08:54:43				NA			1	13926436	13782083
Bos taurus	liver		NAN		mild negative[energy_balance]		PRJNA161857	SAMN00862578	SRX144207	SRR490754	SRA052058	SRS310830	SRP012475	RNA-seq analysis of differential gene expression in liver from lactating dairy cows divergent in negative energy balance	GSM921419: MNEB1; Bos taurus; RNA-Seq		MNEB1		GSM921419: MNEB1	single	RNA-Seq	TRANSCRIPTOMIC	cDNA	Illumina Genome Analyzer	12042460	433528560	315647283	NA	NA	36	0	Application Read	Forward	1		GEO	GEO: GSE37544	NA	9913	2012-04-26 08:54:43				NA			1	12042453	11795010
Bos taurus	liver		NAN				PRJNA177791	SAMN01766916	SRX196366	SRR594495	SRA059960	SRS369803	SRP016501	Evolutionary dynamics of gene and isoform regulation in mammalian tissues	GSM1020742: cow_c_liver; Bos taurus; RNA-Seq		cow_c_liver			paired	RNA-Seq	TRANSCRIPTOMIC	cDNA	Illumina HiSeq 2000	29192793	2101881096	1130215325	NA	NA	NA	NA			NA		GEO	GEO: GSE41637	23258891	9913	2015-07-22 17:02:33				NA			2	29142830	28753198
Bos taurus	liver		NAN				PRJNA177791	SAMN01766907	SRX196357	SRR594486	SRA059960	SRS369794	SRP016501	Evolutionary dynamics of gene and isoform regulation in mammalian tissues	GSM1020733: cow_b_liver; Bos taurus; RNA-Seq		cow_b_liver			paired	RNA-Seq	TRANSCRIPTOMIC	cDNA	Illumina HiSeq 2000	26021524	1873549728	981990320	NA	NA	NA	NA			NA		GEO	GEO: GSE41637	23258891	9913	2015-07-22 17:02:37				NA			2	26010987	25702331
Bos taurus	liver		NAN				PRJNA177791	SAMN01766898	SRX196348	SRR594477	SRA059960	SRS369785	SRP016501	Evolutionary dynamics of gene and isoform regulation in mammalian tissues	GSM1020724: cow_a_liver; Bos taurus; RNA-Seq		cow_a_liver			paired	RNA-Seq	TRANSCRIPTOMIC	cDNA	Illumina HiSeq 2000	103019718	16483154880	9981854645	NA	NA	NA	NA			NA		GEO	GEO: GSE41637	23258891	9913	2015-07-22 17:02:33				NA			2	101710237	92538162
Bos taurus	liver	wild type[genotype/variation]	NAN	adult			PRJNA184055	SAMN01831857	SRX211580	SRR636840	SRA063005	SRS380694	SRP017611	Gene Expression Defines Natural Changes in Mammalian Lifespan	GSM1054990: bta.lv.2; Bos taurus; RNA-Seq		bta.lv.2			paired	RNA-Seq	TRANSCRIPTOMIC	cDNA	Illumina Genome Analyzer IIx	15144520	1544741040	1016997903	NA	NA	NA	NA			NA		GEO	GEO: GSE43013	25677554	9913	2015-02-17 18:59:10				NA			2	15123148	14818631
Bos taurus	liver	wild type[genotype/variation]	NAN	adult			PRJNA184055	SAMN01831856	SRX211579	SRR636839	SRA063005	SRS380693	SRP017611	Gene Expression Defines Natural Changes in Mammalian Lifespan	GSM1054989: bta.lv.1; Bos taurus; RNA-Seq		bta.lv.1			paired	RNA-Seq	TRANSCRIPTOMIC	cDNA	Illumina Genome Analyzer IIx	16155636	1647874872	1089853228	NA	NA	NA	NA			NA		GEO	GEO: GSE43013	25677554	9913	2015-02-17 18:59:10				NA			2	16133096	15802989
Bos taurus	liver	Brangus (3/8 Brahman x 5/8 Angus)[breed]	NAN	POST-puberty[development_stage]			PRJNA239571	SAMN02666465	SRX477538	SRR1178475	SRA142856	SRS563173	SRP039026	Multi-Tissue Omics Analyses Reveals Molecular Regulatory Networks for Puberty in Composite Beef Cattle	GSM1336738: 7104_LIV_post-puberty; Bos taurus; RNA-Seq		7104_LIV_post-puberty			single	RNA-Seq	TRANSCRIPTOMIC	cDNA	Illumina HiSeq 2000	38483886	3848388600	2556709313	NA	NA	NA	NA			NA		GEO	GEO: GSE55435	NA	9913	2014-03-03 09:07:17				NA			1	38483881	37231281
Bos taurus	liver	Brangus (3/8 Brahman x 5/8 Angus)[breed]	NAN	POST-puberty[development_stage]			PRJNA239571	SAMN02666464	SRX477537	SRR1178474	SRA142856	SRS563172	SRP039026	Multi-Tissue Omics Analyses Reveals Molecular Regulatory Networks for Puberty in Composite Beef Cattle	GSM1336737: 105_LIV_post-puberty; Bos taurus; RNA-Seq		105_LIV_post-puberty			single	RNA-Seq	TRANSCRIPTOMIC	cDNA	Illumina HiSeq 2000	34113323	3411332300	2242810803	NA	NA	NA	NA			NA		GEO	GEO: GSE55435	NA	9913	2014-03-03 09:07:17				NA			1	34113323	32835463
Bos taurus	liver	Brangus (3/8 Brahman x 5/8 Angus)[breed]	NAN	POST-puberty[development_stage]			PRJNA239571	SAMN02666452	SRX477536	SRR1178473	SRA142856	SRS563171	SRP039026	Multi-Tissue Omics Analyses Reveals Molecular Regulatory Networks for Puberty in Composite Beef Cattle	GSM1336736: 40_LIV_post-puberty; Bos taurus; RNA-Seq		40_LIV_post-puberty			single	RNA-Seq	TRANSCRIPTOMIC	cDNA	Illumina HiSeq 2000	26856138	2685613800	1758891143	NA	NA	NA	NA			NA		GEO	GEO: GSE55435	NA	9913	2014-03-03 09:07:17				NA			1	26856138	25954709
Bos taurus	liver	Brangus (3/8 Brahman x 5/8 Angus)[breed]	NAN	POST-puberty[development_stage]			PRJNA239571	SAMN02666508	SRX477535	SRR1178472	SRA142856	SRS563170	SRP039026	Multi-Tissue Omics Analyses Reveals Molecular Regulatory Networks for Puberty in Composite Beef Cattle	GSM1336735: 36_LIV_post-puberty; Bos taurus; RNA-Seq		36_LIV_post-puberty			single	RNA-Seq	TRANSCRIPTOMIC	cDNA	Illumina HiSeq 2000	31406714	3140671400	2054696705	NA	NA	NA	NA			NA		GEO	GEO: GSE55435	NA	9913	2014-03-03 09:07:17				NA			1	31406546	30862321
Bos taurus	liver	Brangus (3/8 Brahman x 5/8 Angus)[breed]	NAN	PRE-puberty[development_stage]			PRJNA239571	SAMN02666505	SRX477534	SRR1178471	SRA142856	SRS563169	SRP039026	Multi-Tissue Omics Analyses Reveals Molecular Regulatory Networks for Puberty in Composite Beef Cattle	GSM1336734: 7102_LIV_pre-puberty; Bos taurus; RNA-Seq		7102_LIV_pre-puberty			single	RNA-Seq	TRANSCRIPTOMIC	cDNA	Illumina HiSeq 2000	27117091	2711709100	1750568178	NA	NA	NA	NA			NA		GEO	GEO: GSE55435	NA	9913	2014-03-03 09:07:17				NA			1	27117091	26233013
Bos taurus	liver	Brangus (3/8 Brahman x 5/8 Angus)[breed]	NAN	PRE-puberty[development_stage]			PRJNA239571	SAMN02666497	SRX477533	SRR1178470	SRA142856	SRS563168	SRP039026	Multi-Tissue Omics Analyses Reveals Molecular Regulatory Networks for Puberty in Composite Beef Cattle	GSM1336733: 117_LIV_pre-puberty; Bos taurus; RNA-Seq		117_LIV_pre-puberty			single	RNA-Seq	TRANSCRIPTOMIC	cDNA	Illumina HiSeq 2000	28280475	2828047500	1898039127	NA	NA	NA	NA			NA		GEO	GEO: GSE55435	NA	9913	2014-03-03 09:07:17				NA			1	28280473	27065718
Bos taurus	liver	Brangus (3/8 Brahman x 5/8 Angus)[breed]	NAN	PRE-puberty[development_stage]			PRJNA239571	SAMN02666506	SRX477532	SRR1178469	SRA142856	SRS563167	SRP039026	Multi-Tissue Omics Analyses Reveals Molecular Regulatory Networks for Puberty in Composite Beef Cattle	GSM1336732: 89_LIV_pre-puberty; Bos taurus; RNA-Seq		89_LIV_pre-puberty			single	RNA-Seq	TRANSCRIPTOMIC	cDNA	Illumina HiSeq 2000	31444395	3144439500	2126198888	NA	NA	NA	NA			NA		GEO	GEO: GSE55435	NA	9913	2014-03-03 09:07:17				NA			1	31444395	30124931
Bos taurus	liver	Brangus (3/8 Brahman x 5/8 Angus)[breed]	NAN	PRE-puberty[development_stage]			PRJNA239571	SAMN02666504	SRX477531	SRR1178468	SRA142856	SRS563166	SRP039026	Multi-Tissue Omics Analyses Reveals Molecular Regulatory Networks for Puberty in Composite Beef Cattle	GSM1336731: 87_LIV_pre-puberty; Bos taurus; RNA-Seq		87_LIV_pre-puberty			single	RNA-Seq	TRANSCRIPTOMIC	cDNA	Illumina HiSeq 2000	28359072	2835907200	1798079188	NA	NA	NA	NA			NA		GEO	GEO: GSE55435	NA	9913	2014-03-03 09:07:17				NA			1	28359069	27673003
Bos taurus	liver	Holstein[breed]	FEM	2 years; 65 days in milk[dev_stage]; 1/08/2008[birth_date]; 8/09/2010[collection_date]; 8/09/2010[death_date]			PRJNA251439	SAMN02822088	SRX1498132	SRR3081196	SRA321794	SRS625407	SRP042639	Bos taurus Gene expression Atlas	Stranded RNA sequencing for Btau_HOL_0125_liver in fastq format	SureSelect Strand Specific RNA Library Prep Kit	Bos Taurus Holstein liver sample			paired	RNA-Seq	TRANSCRIPTOMIC	size fractionation	Illumina HiSeq 2000	48809383	11714251920	5187203365	416	0	240	0	Application Read	Forward	1	Biosciences Research Division	Department of Economic Development, Jobs, Transport and Resources	Btau_HOL_0125_liver stranded RNAseq	NA	9913	2016-01-05 01:35:07	DEPI			NA	dissection[collected_by]	Model organism or animal[biosamplemodel]	2	48807986	43838676
Bos taurus	liver	Holstein[breed]	NAN	Mid Lactation[timepoint]	Fert+[fertility_group]		PRJNA263327	SAMN03099634	SRX728648	SRR1607605	SRA189026	SRS718152	SRP048734	Liver and muscle gene expression and cow fertility at late pregnancy, early lactation and mid lactation	GSM1520646: 3847_L_48; Bos taurus; RNA-Seq		3847_L_48			paired	RNA-Seq	TRANSCRIPTOMIC	cDNA	Illumina HiSeq 2000	25983563	5164334412	3789571397	NA	NA	NA	NA			NA		GEO	GEO: GSE62159	27514375	9913	2015-10-08 16:01:21				NA			2	25983202	23569799
Bos taurus	liver	Holstein[breed]	NAN	Early Lactation[timepoint]	Fert+[fertility_group]		PRJNA263327	SAMN03099633	SRX728647	SRR1607604	SRA189026	SRS718151	SRP048734	Liver and muscle gene expression and cow fertility at late pregnancy, early lactation and mid lactation	GSM1520645: 3847_L_47; Bos taurus; RNA-Seq		3847_L_47			paired	RNA-Seq	TRANSCRIPTOMIC	cDNA	Illumina HiSeq 2000	29514462	5866037066	4306025010	NA	NA	NA	NA			NA		GEO	GEO: GSE62159	27514375	9913	2015-10-08 16:01:21				NA			2	29514042	26697513
Bos taurus	liver	Holstein[breed]	NAN	Late Pregnancy[timepoint]	Fert+[fertility_group]		PRJNA263327	SAMN03099632	SRX728646	SRR1607603	SRA189026	SRS718150	SRP048734	Liver and muscle gene expression and cow fertility at late pregnancy, early lactation and mid lactation	GSM1520644: 3847_L_46; Bos taurus; RNA-Seq		3847_L_46			paired	RNA-Seq	TRANSCRIPTOMIC	cDNA	Illumina HiSeq 2000	23581729	4686773886	3439373103	NA	NA	NA	NA			NA		GEO	GEO: GSE62159	27514375	9913	2015-10-08 16:01:21				NA			2	23581415	21393668
Bos taurus	liver	Holstein[breed]	NAN	Mid Lactation[timepoint]	Fert+[fertility_group]		PRJNA263327	SAMN03099631	SRX728645	SRR1607602	SRA189026	SRS718149	SRP048734	Liver and muscle gene expression and cow fertility at late pregnancy, early lactation and mid lactation	GSM1520643: 3445_L_45; Bos taurus; RNA-Seq		3445_L_45			paired	RNA-Seq	TRANSCRIPTOMIC	cDNA	Illumina HiSeq 2000	30628605	6087504506	4469559462	NA	NA	NA	NA			NA		GEO	GEO: GSE62159	27514375	9913	2015-10-08 16:01:21				NA			2	30628172	27601501
Bos taurus	liver	Holstein[breed]	NAN	Early Lactation[timepoint]	Fert+[fertility_group]		PRJNA263327	SAMN03099630	SRX728644	SRR1607601	SRA189026	SRS718148	SRP048734	Liver and muscle gene expression and cow fertility at late pregnancy, early lactation and mid lactation	GSM1520642: 3445_L_44; Bos taurus; RNA-Seq		3445_L_44			paired	RNA-Seq	TRANSCRIPTOMIC	cDNA	Illumina HiSeq 2000	28773601	5718822398	4204541263	NA	NA	NA	NA			NA		GEO	GEO: GSE62159	27514375	9913	2015-10-08 16:01:21				NA			2	28773218	25921448
Bos taurus	liver	Holstein[breed]	NAN	Late Pregnancy[timepoint]	Fert+[fertility_group]		PRJNA263327	SAMN03099629	SRX728643	SRR1607600	SRA189026	SRS718147	SRP048734	Liver and muscle gene expression and cow fertility at late pregnancy, early lactation and mid lactation	GSM1520641: 3445_L_43; Bos taurus; RNA-Seq		3445_L_43			paired	RNA-Seq	TRANSCRIPTOMIC	cDNA	Illumina HiSeq 2000	28536302	5671524324	4166964654	NA	NA	NA	NA			NA		GEO	GEO: GSE62159	27514375	9913	2015-10-08 16:01:21				NA			2	28535923	25756680
Bos taurus	liver	Holstein[breed]	NAN	Mid Lactation[timepoint]	Fert+[fertility_group]		PRJNA263327	SAMN03099628	SRX728642	SRR1607599	SRA189026	SRS718146	SRP048734	Liver and muscle gene expression and cow fertility at late pregnancy, early lactation and mid lactation	GSM1520640: 3434_L_42; Bos taurus; RNA-Seq		3434_L_42			paired	RNA-Seq	TRANSCRIPTOMIC	cDNA	Illumina HiSeq 2000	30900143	6141363364	4509485324	NA	NA	NA	NA			NA		GEO	GEO: GSE62159	27514375	9913	2015-10-08 16:01:21				NA			2	30899705	27945901
Bos taurus	liver	Holstein[breed]	NAN	Early Lactation[timepoint]	Fert+[fertility_group]		PRJNA263327	SAMN03099627	SRX728641	SRR1607598	SRA189026	SRS718223	SRP048734	Liver and muscle gene expression and cow fertility at late pregnancy, early lactation and mid lactation	GSM1520639: 3434_L_41; Bos taurus; RNA-Seq		3434_L_41			paired	RNA-Seq	TRANSCRIPTOMIC	cDNA	Illumina HiSeq 2000	27046392	5375368176	3948954301	NA	NA	NA	NA			NA		GEO	GEO: GSE62159	27514375	9913	2015-10-08 16:01:21				NA			2	27045996	24350895
Bos taurus	liver	Holstein[breed]	NAN	Late Pregnancy[timepoint]	Fert+[fertility_group]		PRJNA263327	SAMN03099626	SRX728640	SRR1607597	SRA189026	SRS718145	SRP048734	Liver and muscle gene expression and cow fertility at late pregnancy, early lactation and mid lactation	GSM1520638: 3434_L_40; Bos taurus; RNA-Seq		3434_L_40			paired	RNA-Seq	TRANSCRIPTOMIC	cDNA	Illumina HiSeq 2000	23693596	4708999558	3464541215	NA	NA	NA	NA			NA		GEO	GEO: GSE62159	27514375	9913	2015-10-08 16:01:21				NA			2	23693267	21294627
Bos taurus	liver	Holstein[breed]	NAN	Mid Lactation[timepoint]	Fert+[fertility_group]		PRJNA263327	SAMN03099625	SRX728639	SRR1607596	SRA189026	SRS718144	SRP048734	Liver and muscle gene expression and cow fertility at late pregnancy, early lactation and mid lactation	GSM1520637: 3397_L_39; Bos taurus; RNA-Seq		3397_L_39			paired	RNA-Seq	TRANSCRIPTOMIC	cDNA	Illumina HiSeq 2000	29607128	5884383794	4322025830	NA	NA	NA	NA			NA		GEO	GEO: GSE62159	27514375	9913	2015-10-08 16:01:21				NA			2	29606743	26653559
Bos taurus	liver	Holstein[breed]	NAN	Early Lactation[timepoint]	Fert+[fertility_group]		PRJNA263327	SAMN03099624	SRX728638	SRR1607595	SRA189026	SRS718221	SRP048734	Liver and muscle gene expression and cow fertility at late pregnancy, early lactation and mid lactation	GSM1520636: 3397_L_38; Bos taurus; RNA-Seq		3397_L_38			paired	RNA-Seq	TRANSCRIPTOMIC	cDNA	Illumina HiSeq 2000	27687757	5502954364	4053365869	NA	NA	NA	NA			NA		GEO	GEO: GSE62159	27514375	9913	2015-10-08 16:01:21				NA			2	27687372	24850204
Bos taurus	liver	Holstein[breed]	NAN	Late Pregnancy[timepoint]	Fert+[fertility_group]		PRJNA263327	SAMN03099623	SRX728637	SRR1607594	SRA189026	SRS718143	SRP048734	Liver and muscle gene expression and cow fertility at late pregnancy, early lactation and mid lactation	GSM1520635: 3397_L_37; Bos taurus; RNA-Seq		3397_L_37			paired	RNA-Seq	TRANSCRIPTOMIC	cDNA	Illumina HiSeq 2000	23128332	4596665448	3379886203	NA	NA	NA	NA			NA		GEO	GEO: GSE62159	27514375	9913	2015-10-08 16:01:21				NA			2	23128000	20833646
Bos taurus	liver	Holstein[breed]	NAN	Mid Lactation[timepoint]	Fert-[fertility_group]		PRJNA263327	SAMN03099622	SRX728636	SRR1607593	SRA189026	SRS718142	SRP048734	Liver and muscle gene expression and cow fertility at late pregnancy, early lactation and mid lactation	GSM1520634: 1179_L_36; Bos taurus; RNA-Seq		1179_L_36			paired	RNA-Seq	TRANSCRIPTOMIC	cDNA	Illumina HiSeq 2000	26193242	5205677888	3825990854	NA	NA	NA	NA			NA		GEO	GEO: GSE62159	27514375	9913	2015-10-08 16:01:21				NA			2	26192917	23593167
Bos taurus	liver	Holstein[breed]	NAN	Early Lactation[timepoint]	Fert-[fertility_group]		PRJNA263327	SAMN03099621	SRX728635	SRR1607592	SRA189026	SRS718141	SRP048734	Liver and muscle gene expression and cow fertility at late pregnancy, early lactation and mid lactation	GSM1520633: 1179_L_35; Bos taurus; RNA-Seq		1179_L_35			paired	RNA-Seq	TRANSCRIPTOMIC	cDNA	Illumina HiSeq 2000	21761177	4324585300	3194672723	NA	NA	NA	NA			NA		GEO	GEO: GSE62159	27514375	9913	2015-10-08 16:01:21				NA			2	21760878	19365892
Bos taurus	liver	Holstein[breed]	NAN	Late Pregnancy[timepoint]	Fert-[fertility_group]		PRJNA263327	SAMN03099620	SRX728634	SRR1607591	SRA189026	SRS718140	SRP048734	Liver and muscle gene expression and cow fertility at late pregnancy, early lactation and mid lactation	GSM1520632: 1179_L_34; Bos taurus; RNA-Seq		1179_L_34			paired	RNA-Seq	TRANSCRIPTOMIC	cDNA	Illumina HiSeq 2000	21356344	4244082820	3137156373	NA	NA	NA	NA			NA		GEO	GEO: GSE62159	27514375	9913	2015-10-08 16:01:21				NA			2	21356090	18983457
Bos taurus	liver	Holstein[breed]	NAN	Mid Lactation[timepoint]	Fert-[fertility_group]		PRJNA263327	SAMN03099619	SRX728633	SRR1607590	SRA189026	SRS718139	SRP048734	Liver and muscle gene expression and cow fertility at late pregnancy, early lactation and mid lactation	GSM1520631: 1000_L_33; Bos taurus; RNA-Seq		1000_L_33			paired	RNA-Seq	TRANSCRIPTOMIC	cDNA	Illumina HiSeq 2000	21052714	4183710924	3082010459	NA	NA	NA	NA			NA		GEO	GEO: GSE62159	27514375	9913	2015-10-08 16:01:21				NA			2	21052455	18794156
Bos taurus	liver	Holstein[breed]	NAN	Early Lactation[timepoint]	Fert-[fertility_group]		PRJNA263327	SAMN03099618	SRX728632	SRR1607589	SRA189026	SRS718138	SRP048734	Liver and muscle gene expression and cow fertility at late pregnancy, early lactation and mid lactation	GSM1520630: 1000_L_32; Bos taurus; RNA-Seq		1000_L_32			paired	RNA-Seq	TRANSCRIPTOMIC	cDNA	Illumina HiSeq 2000	20874229	4148228904	3056434163	NA	NA	NA	NA			NA		GEO	GEO: GSE62159	27514375	9913	2015-10-08 16:01:21				NA			2	20873967	18506433
Bos taurus	liver	Holstein[breed]	NAN	Late Pregnancy[timepoint]	Fert-[fertility_group]		PRJNA263327	SAMN03099617	SRX728631	SRR1607588	SRA189026	SRS718137	SRP048734	Liver and muscle gene expression and cow fertility at late pregnancy, early lactation and mid lactation	GSM1520629: 1000_L_31; Bos taurus; RNA-Seq		1000_L_31			paired	RNA-Seq	TRANSCRIPTOMIC	cDNA	Illumina HiSeq 2000	19306908	3836842288	2829312381	NA	NA	NA	NA			NA		GEO	GEO: GSE62159	27514375	9913	2015-10-08 16:01:21				NA			2	19306652	17226893
Bos taurus	liver	Holstein[breed]	NAN	Mid Lactation[timepoint]	Fert-[fertility_group]		PRJNA263327	SAMN03099616	SRX728630	SRR1607587	SRA189026	SRS718136	SRP048734	Liver and muscle gene expression and cow fertility at late pregnancy, early lactation and mid lactation	GSM1520628: 996_L_30; Bos taurus; RNA-Seq		996_L_30			paired	RNA-Seq	TRANSCRIPTOMIC	cDNA	Illumina HiSeq 2000	20294831	4033387508	2976298813	NA	NA	NA	NA			NA		GEO	GEO: GSE62159	27514375	9913	2015-10-08 16:01:21				NA			2	20294564	18108611
Bos taurus	liver	Holstein[breed]	NAN	Early Lactation[timepoint]	Fert-[fertility_group]		PRJNA263327	SAMN03099578	SRX728629	SRR1607586	SRA189026	SRS718135	SRP048734	Liver and muscle gene expression and cow fertility at late pregnancy, early lactation and mid lactation	GSM1520627: 996_L_29; Bos taurus; RNA-Seq		996_L_29			paired	RNA-Seq	TRANSCRIPTOMIC	cDNA	Illumina HiSeq 2000	29461903	5855545218	4300357735	NA	NA	NA	NA			NA		GEO	GEO: GSE62159	27514375	9913	2015-10-08 16:01:21				NA			2	29461488	26623457
Bos taurus	liver	Holstein[breed]	NAN	Late Pregnancy[timepoint]	Fert-[fertility_group]		PRJNA263327	SAMN03099577	SRX728628	SRR1607585	SRA189026	SRS718134	SRP048734	Liver and muscle gene expression and cow fertility at late pregnancy, early lactation and mid lactation	GSM1520626: 996_L_28; Bos taurus; RNA-Seq		996_L_28			paired	RNA-Seq	TRANSCRIPTOMIC	cDNA	Illumina HiSeq 2000	20837937	4140942994	3049680667	NA	NA	NA	NA			NA		GEO	GEO: GSE62159	27514375	9913	2015-10-08 16:01:21				NA			2	20837677	18548147
Bos taurus	liver	Holstein[breed]	NAN	Mid Lactation[timepoint]	Fert-[fertility_group]		PRJNA263327	SAMN03099576	SRX728627	SRR1607584	SRA189026	SRS718133	SRP048734	Liver and muscle gene expression and cow fertility at late pregnancy, early lactation and mid lactation	GSM1520625: 982_L_27; Bos taurus; RNA-Seq		982_L_27			paired	RNA-Seq	TRANSCRIPTOMIC	cDNA	Illumina HiSeq 2000	25846240	5136677006	3771050316	NA	NA	NA	NA			NA		GEO	GEO: GSE62159	27514375	9913	2015-10-08 16:01:21				NA			2	25845872	23274529
Bos taurus	liver	Holstein[breed]	NAN	Early Lactation[timepoint]	Fert-[fertility_group]		PRJNA263327	SAMN03099575	SRX728626	SRR1607583	SRA189026	SRS718132	SRP048734	Liver and muscle gene expression and cow fertility at late pregnancy, early lactation and mid lactation	GSM1520624: 982_L_26; Bos taurus; RNA-Seq		982_L_26			paired	RNA-Seq	TRANSCRIPTOMIC	cDNA	Illumina HiSeq 2000	20621659	4098243158	3019138854	NA	NA	NA	NA			NA		GEO	GEO: GSE62159	27514375	9913	2015-10-08 16:01:21				NA			2	20621356	18398177
Bos taurus	liver	Holstein[breed]	NAN	Late Pregnancy[timepoint]	Fert-[fertility_group]		PRJNA263327	SAMN03099574	SRX728625	SRR1607582	SRA189026	SRS718130	SRP048734	Liver and muscle gene expression and cow fertility at late pregnancy, early lactation and mid lactation	GSM1520623: 982_L_25; Bos taurus; RNA-Seq		982_L_25			paired	RNA-Seq	TRANSCRIPTOMIC	cDNA	Illumina HiSeq 2000	22932805	4557684254	3346862826	NA	NA	NA	NA			NA		GEO	GEO: GSE62159	27514375	9913	2015-10-08 16:01:21				NA			2	22932511	20706076
Bos taurus	liver	Holstein[breed]	NAN	Mid Lactation[timepoint]	Fert-[fertility_group]		PRJNA263327	SAMN03099573	SRX728624	SRR1607581	SRA189026	SRS718131	SRP048734	Liver and muscle gene expression and cow fertility at late pregnancy, early lactation and mid lactation	GSM1520622: 829_L_24; Bos taurus; RNA-Seq		829_L_24			paired	RNA-Seq	TRANSCRIPTOMIC	cDNA	Illumina HiSeq 2000	29299762	5859952400	4240136240	NA	NA	NA	NA			NA		GEO	GEO: GSE62159	27514375	9913	2015-10-08 16:01:21				NA			2	29299036	27637395
Bos taurus	liver	Holstein[breed]	NAN	Early Lactation[timepoint]	Fert-[fertility_group]		PRJNA263327	SAMN03099572	SRX728623	SRR1607580	SRA189026	SRS718129	SRP048734	Liver and muscle gene expression and cow fertility at late pregnancy, early lactation and mid lactation	GSM1520621: 829_L_23; Bos taurus; RNA-Seq		829_L_23			paired	RNA-Seq	TRANSCRIPTOMIC	cDNA	Illumina HiSeq 2000	26374299	5274859800	3825651808	NA	NA	NA	NA			NA		GEO	GEO: GSE62159	27514375	9913	2015-10-08 16:01:21				NA			2	26373624	24817892
Bos taurus	liver	Holstein[breed]	NAN	Late Pregnancy[timepoint]	Fert-[fertility_group]		PRJNA263327	SAMN03099571	SRX728622	SRR1607579	SRA189026	SRS718128	SRP048734	Liver and muscle gene expression and cow fertility at late pregnancy, early lactation and mid lactation	GSM1520620: 829_L_22; Bos taurus; RNA-Seq		829_L_22			paired	RNA-Seq	TRANSCRIPTOMIC	cDNA	Illumina HiSeq 2000	26970510	5394102000	3906664565	NA	NA	NA	NA			NA		GEO	GEO: GSE62159	27514375	9913	2015-10-08 16:01:21				NA			2	26969794	25455473
Bos taurus	liver	Holstein[breed]	NAN	Mid Lactation[timepoint]	Fert+[fertility_group]		PRJNA263327	SAMN03099570	SRX728621	SRR1607578	SRA189026	SRS718127	SRP048734	Liver and muscle gene expression and cow fertility at late pregnancy, early lactation and mid lactation	GSM1520619: 782_L_21; Bos taurus; RNA-Seq		782_L_21			paired	RNA-Seq	TRANSCRIPTOMIC	cDNA	Illumina HiSeq 2000	23805951	4761190200	3455588596	NA	NA	NA	NA			NA		GEO	GEO: GSE62159	27514375	9913	2015-10-08 16:01:21				NA			2	23805404	22446567
Bos taurus	liver	Holstein[breed]	NAN	Early Lactation[timepoint]	Fert+[fertility_group]		PRJNA263327	SAMN03099569	SRX728620	SRR1607577	SRA189026	SRS718126	SRP048734	Liver and muscle gene expression and cow fertility at late pregnancy, early lactation and mid lactation	GSM1520618: 782_L_20; Bos taurus; RNA-Seq		782_L_20			paired	RNA-Seq	TRANSCRIPTOMIC	cDNA	Illumina HiSeq 2000	33942798	6788559600	4903850357	NA	NA	NA	NA			NA		GEO	GEO: GSE62159	27514375	9913	2015-10-08 16:01:21				NA			2	33941968	32169534
Bos taurus	liver	Holstein[breed]	NAN	Late Pregnancy[timepoint]	Fert+[fertility_group]		PRJNA263327	SAMN03099568	SRX728619	SRR1607576	SRA189026	SRS718125	SRP048734	Liver and muscle gene expression and cow fertility at late pregnancy, early lactation and mid lactation	GSM1520617: 782_L_19; Bos taurus; RNA-Seq		782_L_19			paired	RNA-Seq	TRANSCRIPTOMIC	cDNA	Illumina HiSeq 2000	23363419	4672683800	3395687867	NA	NA	NA	NA			NA		GEO	GEO: GSE62159	27514375	9913	2015-10-08 16:01:21				NA			2	23362893	21948938
Bos taurus	liver	Holstein[breed]	NAN	Mid Lactation[timepoint]	Fert+[fertility_group]		PRJNA263327	SAMN03099567	SRX728618	SRR1607575	SRA189026	SRS718123	SRP048734	Liver and muscle gene expression and cow fertility at late pregnancy, early lactation and mid lactation	GSM1520616: 756_L_18; Bos taurus; RNA-Seq		756_L_18			paired	RNA-Seq	TRANSCRIPTOMIC	cDNA	Illumina HiSeq 2000	24303237	4860647400	3530782324	NA	NA	NA	NA			NA		GEO	GEO: GSE62159	27514375	9913	2015-10-08 16:01:21				NA			2	24302618	22886783
Bos taurus	liver	Holstein[breed]	NAN	Early Lactation[timepoint]	Fert+[fertility_group]		PRJNA263327	SAMN03099566	SRX728617	SRR1607574	SRA189026	SRS718124	SRP048734	Liver and muscle gene expression and cow fertility at late pregnancy, early lactation and mid lactation	GSM1520615: 756_L_17; Bos taurus; RNA-Seq		756_L_17			paired	RNA-Seq	TRANSCRIPTOMIC	cDNA	Illumina HiSeq 2000	30352710	6070542000	4378643092	NA	NA	NA	NA			NA		GEO	GEO: GSE62159	27514375	9913	2015-10-08 16:01:21				NA			2	30352022	28786899
Bos taurus	liver	Holstein[breed]	NAN	Late Pregnancy[timepoint]	Fert+[fertility_group]		PRJNA263327	SAMN03099565	SRX728616	SRR1607573	SRA189026	SRS718122	SRP048734	Liver and muscle gene expression and cow fertility at late pregnancy, early lactation and mid lactation	GSM1520614: 756_L_16; Bos taurus; RNA-Seq		756_L_16			paired	RNA-Seq	TRANSCRIPTOMIC	cDNA	Illumina HiSeq 2000	24518030	4903606000	3558079746	NA	NA	NA	NA			NA		GEO	GEO: GSE62159	27514375	9913	2015-10-08 16:01:21				NA			2	24517414	23066036
Bos taurus	liver	Holstein[breed]	NAN	Mid Lactation[timepoint]	Fert+[fertility_group]		PRJNA263327	SAMN03099564	SRX728615	SRR1607572	SRA189026	SRS718121	SRP048734	Liver and muscle gene expression and cow fertility at late pregnancy, early lactation and mid lactation	GSM1520613: 430_L_15; Bos taurus; RNA-Seq		430_L_15			paired	RNA-Seq	TRANSCRIPTOMIC	cDNA	Illumina HiSeq 2000	32252202	6450440400	4652505204	NA	NA	NA	NA			NA		GEO	GEO: GSE62159	27514375	9913	2015-10-08 16:01:21				NA			2	32251403	30586298
Bos taurus	liver	Holstein[breed]	NAN	Early Lactation[timepoint]	Fert+[fertility_group]		PRJNA263327	SAMN03099563	SRX728614	SRR1607571	SRA189026	SRS718120	SRP048734	Liver and muscle gene expression and cow fertility at late pregnancy, early lactation and mid lactation	GSM1520612: 430_L_14; Bos taurus; RNA-Seq		430_L_14			paired	RNA-Seq	TRANSCRIPTOMIC	cDNA	Illumina HiSeq 2000	33616900	6723380000	4865752318	NA	NA	NA	NA			NA		GEO	GEO: GSE62159	27514375	9913	2015-10-08 16:01:21				NA			2	33616090	31901393
Bos taurus	liver	Holstein[breed]	NAN	Late Pregnancy[timepoint]	Fert+[fertility_group]		PRJNA263327	SAMN03099555	SRX728613	SRR1607570	SRA189026	SRS718119	SRP048734	Liver and muscle gene expression and cow fertility at late pregnancy, early lactation and mid lactation	GSM1520611: 430_L_13; Bos taurus; RNA-Seq		430_L_13			paired	RNA-Seq	TRANSCRIPTOMIC	cDNA	Illumina HiSeq 2000	31342501	6268500200	4535407946	NA	NA	NA	NA			NA		GEO	GEO: GSE62159	27514375	9913	2015-10-08 16:01:21				NA			2	31341692	29668534
Bos taurus	liver	Holstein[breed]	NAN	Mid Lactation[timepoint]	Fert-[fertility_group]		PRJNA263327	SAMN03099530	SRX728612	SRR1607569	SRA189026	SRS718118	SRP048734	Liver and muscle gene expression and cow fertility at late pregnancy, early lactation and mid lactation	GSM1520610: 426_L_12; Bos taurus; RNA-Seq		426_L_12			paired	RNA-Seq	TRANSCRIPTOMIC	cDNA	Illumina HiSeq 2000	29114348	5822869600	4216064076	NA	NA	NA	NA			NA		GEO	GEO: GSE62159	27514375	9913	2015-10-08 16:01:21				NA			2	29113661	27507189
Bos taurus	liver	Holstein[breed]	NAN	Early Lactation[timepoint]	Fert-[fertility_group]		PRJNA263327	SAMN03099496	SRX728611	SRR1607568	SRA189026	SRS718117	SRP048734	Liver and muscle gene expression and cow fertility at late pregnancy, early lactation and mid lactation	GSM1520609: 426_L_11; Bos taurus; RNA-Seq		426_L_11			paired	RNA-Seq	TRANSCRIPTOMIC	cDNA	Illumina HiSeq 2000	25701758	5140351600	3735155226	NA	NA	NA	NA			NA		GEO	GEO: GSE62159	27514375	9913	2015-10-08 16:01:21				NA			2	25701144	24269091
Bos taurus	liver	Holstein[breed]	NAN	Late Pregnancy[timepoint]	Fert-[fertility_group]		PRJNA263327	SAMN03099462	SRX728610	SRR1607567	SRA189026	SRS718213	SRP048734	Liver and muscle gene expression and cow fertility at late pregnancy, early lactation and mid lactation	GSM1520608: 426_L_10; Bos taurus; RNA-Seq		426_L_10			paired	RNA-Seq	TRANSCRIPTOMIC	cDNA	Illumina HiSeq 2000	28292872	5658574400	4116999698	NA	NA	NA	NA			NA		GEO	GEO: GSE62159	27514375	9913	2015-10-08 16:01:21				NA			2	28292207	26751900
Bos taurus	liver	Holstein[breed]	NAN	Mid Lactation[timepoint]	Fert-[fertility_group]		PRJNA263327	SAMN03099422	SRX728609	SRR1607566	SRA189026	SRS718116	SRP048734	Liver and muscle gene expression and cow fertility at late pregnancy, early lactation and mid lactation	GSM1520607: 419_L_9; Bos taurus; RNA-Seq		419_L_9			paired	RNA-Seq	TRANSCRIPTOMIC	cDNA	Illumina HiSeq 2000	27229414	5445882800	3939897758	NA	NA	NA	NA			NA		GEO	GEO: GSE62159	27514375	9913	2015-10-08 16:01:21				NA			2	27228695	25717740
Bos taurus	liver	Holstein[breed]	NAN	Early Lactation[timepoint]	Fert-[fertility_group]		PRJNA263327	SAMN03099375	SRX728608	SRR1607565	SRA189026	SRS718115	SRP048734	Liver and muscle gene expression and cow fertility at late pregnancy, early lactation and mid lactation	GSM1520606: 419_L_8; Bos taurus; RNA-Seq		419_L_8			paired	RNA-Seq	TRANSCRIPTOMIC	cDNA	Illumina HiSeq 2000	28750953	5750190600	4157298285	NA	NA	NA	NA			NA		GEO	GEO: GSE62159	27514375	9913	2015-10-08 16:01:21				NA			2	28750301	27247204
Bos taurus	liver	Holstein[breed]	NAN	Late Pregnancy[timepoint]	Fert-[fertility_group]		PRJNA263327	SAMN03099332	SRX728607	SRR1607564	SRA189026	SRS718114	SRP048734	Liver and muscle gene expression and cow fertility at late pregnancy, early lactation and mid lactation	GSM1520605: 419_L_7; Bos taurus; RNA-Seq		419_L_7			paired	RNA-Seq	TRANSCRIPTOMIC	cDNA	Illumina HiSeq 2000	28559313	5711862600	4139776004	NA	NA	NA	NA			NA		GEO	GEO: GSE62159	27514375	9913	2015-10-08 16:01:21				NA			2	28558687	26950159
Bos taurus	liver	Holstein[breed]	NAN	Mid Lactation[timepoint]	Fert-[fertility_group]		PRJNA263327	SAMN03099301	SRX728606	SRR1607563	SRA189026	SRS718113	SRP048734	Liver and muscle gene expression and cow fertility at late pregnancy, early lactation and mid lactation	GSM1520604: 164_L_6; Bos taurus; RNA-Seq		164_L_6			paired	RNA-Seq	TRANSCRIPTOMIC	cDNA	Illumina HiSeq 2000	27241222	5448244400	3943151146	NA	NA	NA	NA			NA		GEO	GEO: GSE62159	27514375	9913	2015-10-08 16:01:21				NA			2	27240570	25724074
Bos taurus	liver	Holstein[breed]	NAN	Early Lactation[timepoint]	Fert-[fertility_group]		PRJNA263327	SAMN03099256	SRX728605	SRR1607562	SRA189026	SRS718112	SRP048734	Liver and muscle gene expression and cow fertility at late pregnancy, early lactation and mid lactation	GSM1520603: 164_L_5; Bos taurus; RNA-Seq		164_L_5			paired	RNA-Seq	TRANSCRIPTOMIC	cDNA	Illumina HiSeq 2000	25418328	5083665600	3682421227	NA	NA	NA	NA			NA		GEO	GEO: GSE62159	27514375	9913	2015-10-08 16:01:21				NA			2	25417771	24038830
Bos taurus	liver	Holstein[breed]	NAN	Late Pregnancy[timepoint]	Fert-[fertility_group]		PRJNA263327	SAMN03099038	SRX728604	SRR1607561	SRA189026	SRS718111	SRP048734	Liver and muscle gene expression and cow fertility at late pregnancy, early lactation and mid lactation	GSM1520602: 164_L_4; Bos taurus; RNA-Seq		164_L_4			paired	RNA-Seq	TRANSCRIPTOMIC	cDNA	Illumina HiSeq 2000	28733696	5746739200	4166134649	NA	NA	NA	NA			NA		GEO	GEO: GSE62159	27514375	9913	2015-10-08 16:01:21				NA			2	28733018	27147204
Bos taurus	liver	Holstein[breed]	NAN	Mid Lactation[timepoint]	Fert+[fertility_group]		PRJNA263327	SAMN03098997	SRX728603	SRR1607560	SRA189026	SRS718109	SRP048734	Liver and muscle gene expression and cow fertility at late pregnancy, early lactation and mid lactation	GSM1520601: 33_L_3; Bos taurus; RNA-Seq		33_L_3			paired	RNA-Seq	TRANSCRIPTOMIC	cDNA	Illumina HiSeq 2000	33838588	6767717600	4875731598	NA	NA	NA	NA			NA		GEO	GEO: GSE62159	27514375	9913	2015-10-08 16:01:21				NA			2	33837802	32064464
Bos taurus	liver	Holstein[breed]	NAN	Early Lactation[timepoint]	Fert+[fertility_group]		PRJNA263327	SAMN03098979	SRX728602	SRR1607559	SRA189026	SRS718110	SRP048734	Liver and muscle gene expression and cow fertility at late pregnancy, early lactation and mid lactation	GSM1520600: 33_L_2; Bos taurus; RNA-Seq		33_L_2			paired	RNA-Seq	TRANSCRIPTOMIC	cDNA	Illumina HiSeq 2000	27347538	5469507600	3957536066	NA	NA	NA	NA			NA		GEO	GEO: GSE62159	27514375	9913	2015-10-08 16:01:21				NA			2	27346883	25872620
Bos taurus	liver	Holstein[breed]	NAN	Late Pregnancy[timepoint]	Fert+[fertility_group]		PRJNA263327	SAMN03098958	SRX728601	SRR1607558	SRA189026	SRS718212	SRP048734	Liver and muscle gene expression and cow fertility at late pregnancy, early lactation and mid lactation	GSM1520599: 33_L_1; Bos taurus; RNA-Seq		33_L_1			paired	RNA-Seq	TRANSCRIPTOMIC	cDNA	Illumina HiSeq 2000	28798407	5759681400	4143643996	NA	NA	NA	NA			NA		GEO	GEO: GSE62159	27514375	9913	2015-10-08 16:01:21				NA			2	28797693	27458754
Bos taurus	liver	Hereford[breed]	F	11 years			PRJNA263600	SAMN03145427	SRX747758	SRR1638906	SRA197074	SRS734115	SRP049415	Bos taurus Transcriptome or Gene expression	Dominette liver (LJA240)			Dominette liver		single	RNA-Seq	TRANSCRIPTOMIC	PolyA	Illumina HiSeq 2000	8966743	896674300	629290860	NA	NA	100	0	Application Read	Forward	1		University of Arizona	Bovine_miRNA	NA	9913	2014-11-15	Drs Tara G. McDaneld & Timothy P.L. Smith, USDA Agricultural Research Center, U.S. Meat Animal Research Center, Clay Center, NE 68933			NA		Model organism or animal[biosamplemodel]	1	8966743	8761115
Bos taurus	liver	Holstein-Friesian[breed]	M[GENDER]		day 55 of Period 2[biopsy_day]; 70% concentrate, 30% grass silage diet[diet]; Control[restriction_model]; Realimentation period[feeding_period]		PRJNA270635	SAMN03267834	SRX815603	SRR1721409	SRA217892	SRS795940	SRP051255	RNA-seq analysis of differential gene expression in liver from Holstein Friesian bulls undergoing diet restriction and compensatory growth	GSM1567982: Control 9 TP2; Bos taurus; RNA-Seq		Control 9 TP2 [liver]			single	RNA-Seq	TRANSCRIPTOMIC	cDNA	Illumina HiSeq 2000	15763230	1576323000	1039903148	NA	NA	NA	NA			NA		GEO	GEO: GSE64285	26984536	9913	2016-12-20 16:00:09				NA			1	15763230	15632831
Bos taurus	liver	Holstein-Friesian[breed]	M[GENDER]		day 55 of Period 2[biopsy_day]; 70% concentrate, 30% grass silage diet[diet]; Control[restriction_model]; Realimentation period[feeding_period]		PRJNA270635	SAMN03267821	SRX815602	SRR1721408	SRA217892	SRS795939	SRP051255	RNA-seq analysis of differential gene expression in liver from Holstein Friesian bulls undergoing diet restriction and compensatory growth	GSM1567981: Control 8 TP2; Bos taurus; RNA-Seq		Control 8 TP2 [liver]			single	RNA-Seq	TRANSCRIPTOMIC	cDNA	Illumina HiSeq 2000	13344968	1334496800	887467918	NA	NA	NA	NA			NA		GEO	GEO: GSE64285	26984536	9913	2016-12-20 16:00:09				NA			1	13344968	13236718
Bos taurus	liver	Holstein-Friesian[breed]	M[GENDER]		day 55 of Period 2[biopsy_day]; 70% concentrate, 30% grass silage diet[diet]; Control[restriction_model]; Realimentation period[feeding_period]		PRJNA270635	SAMN03267838	SRX815601	SRR1721407	SRA217892	SRS795938	SRP051255	RNA-seq analysis of differential gene expression in liver from Holstein Friesian bulls undergoing diet restriction and compensatory growth	GSM1567980: Control 7 TP2; Bos taurus; RNA-Seq		Control 7 TP2 [liver]			single	RNA-Seq	TRANSCRIPTOMIC	cDNA	Illumina HiSeq 2000	15937610	1593761000	1060063686	NA	NA	NA	NA			NA		GEO	GEO: GSE64285	26984536	9913	2016-12-20 16:00:09				NA			1	15937610	15802319
Bos taurus	liver	Holstein-Friesian[breed]	M[GENDER]		day 55 of Period 2[biopsy_day]; 70% concentrate, 30% grass silage diet[diet]; Control[restriction_model]; Realimentation period[feeding_period]		PRJNA270635	SAMN03267826	SRX815600	SRR1721406	SRA217892	SRS795937	SRP051255	RNA-seq analysis of differential gene expression in liver from Holstein Friesian bulls undergoing diet restriction and compensatory growth	GSM1567979: Control 6 TP2; Bos taurus; RNA-Seq		Control 6 TP2 [liver]			single	RNA-Seq	TRANSCRIPTOMIC	cDNA	Illumina HiSeq 2000	17139728	1713972800	1103551875	NA	NA	NA	NA			NA		GEO	GEO: GSE64285	26984536	9913	2016-12-20 16:00:09				NA			1	17139728	17046431
Bos taurus	liver	Holstein-Friesian[breed]	M[GENDER]		day 55 of Period 2[biopsy_day]; 70% concentrate, 30% grass silage diet[diet]; Control[restriction_model]; Realimentation period[feeding_period]		PRJNA270635	SAMN03267815	SRX815599	SRR1721405	SRA217892	SRS795936	SRP051255	RNA-seq analysis of differential gene expression in liver from Holstein Friesian bulls undergoing diet restriction and compensatory growth	GSM1567978: Control 5 TP2; Bos taurus; RNA-Seq		Control 5 TP2 [liver]			single	RNA-Seq	TRANSCRIPTOMIC	cDNA	Illumina HiSeq 2000	22553817	2255381700	1436936637	NA	NA	NA	NA			NA		GEO	GEO: GSE64285	26984536	9913	2016-12-20 16:00:09				NA			1	22553817	22436359
Bos taurus	liver	Holstein-Friesian[breed]	M[GENDER]		day 55 of Period 2[biopsy_day]; 70% concentrate, 30% grass silage diet[diet]; Control[restriction_model]; Realimentation period[feeding_period]		PRJNA270635	SAMN03267824	SRX815598	SRR1721404	SRA217892	SRS795935	SRP051255	RNA-seq analysis of differential gene expression in liver from Holstein Friesian bulls undergoing diet restriction and compensatory growth	GSM1567977: Control 4 TP2; Bos taurus; RNA-Seq		Control 4 TP2 [liver]			single	RNA-Seq	TRANSCRIPTOMIC	cDNA	Illumina HiSeq 2000	17650061	1765006100	1119939019	NA	NA	NA	NA			NA		GEO	GEO: GSE64285	26984536	9913	2016-12-20 16:00:09				NA			1	17650061	17559024
Bos taurus	liver	Holstein-Friesian[breed]	M[GENDER]		day 55 of Period 2[biopsy_day]; 70% concentrate, 30% grass silage diet[diet]; Control[restriction_model]; Realimentation period[feeding_period]		PRJNA270635	SAMN03267813	SRX815597	SRR1721403	SRA217892	SRS795934	SRP051255	RNA-seq analysis of differential gene expression in liver from Holstein Friesian bulls undergoing diet restriction and compensatory growth	GSM1567976: Control 3 TP2; Bos taurus; RNA-Seq		Control 3 TP2 [liver]			single	RNA-Seq	TRANSCRIPTOMIC	cDNA	Illumina HiSeq 2000	15667627	1566762700	997371383	NA	NA	NA	NA			NA		GEO	GEO: GSE64285	26984536	9913	2016-12-20 16:00:09				NA			1	15667627	15591904
Bos taurus	liver	Holstein-Friesian[breed]	M[GENDER]		day 55 of Period 2[biopsy_day]; 70% concentrate, 30% grass silage diet[diet]; Control[restriction_model]; Realimentation period[feeding_period]		PRJNA270635	SAMN03267820	SRX815596	SRR1721402	SRA217892	SRS795933	SRP051255	RNA-seq analysis of differential gene expression in liver from Holstein Friesian bulls undergoing diet restriction and compensatory growth	GSM1567975: Control 2 TP2; Bos taurus; RNA-Seq		Control 2 TP2 [liver]			single	RNA-Seq	TRANSCRIPTOMIC	cDNA	Illumina HiSeq 2000	17041785	1704178500	1085464932	NA	NA	NA	NA			NA		GEO	GEO: GSE64285	26984536	9913	2016-12-20 16:00:09				NA			1	17041785	16960327
Bos taurus	liver	Holstein-Friesian[breed]	M[GENDER]		day 55 of Period 2[biopsy_day]; 70% concentrate, 30% grass silage diet[diet]; Control[restriction_model]; Realimentation period[feeding_period]		PRJNA270635	SAMN03267814	SRX815595	SRR1721401	SRA217892	SRS795932	SRP051255	RNA-seq analysis of differential gene expression in liver from Holstein Friesian bulls undergoing diet restriction and compensatory growth	GSM1567974: Control 1 TP2; Bos taurus; RNA-Seq		Control 1 TP2 [liver]			single	RNA-Seq	TRANSCRIPTOMIC	cDNA	Illumina HiSeq 2000	16674826	1667482600	1056489628	NA	NA	NA	NA			NA		GEO	GEO: GSE64285	26984536	9913	2016-12-20 16:00:09				NA			1	16674826	16595486
Bos taurus	liver	Holstein-Friesian[breed]	M[GENDER]		day 125 of Period 1[biopsy_day]; 70% concentrate, 30% grass silage diet[diet]; Control[restriction_model]; Differential feeding[feeding_period]		PRJNA270635	SAMN03267818	SRX815584	SRR1721390	SRA217892	SRS795921	SRP051255	RNA-seq analysis of differential gene expression in liver from Holstein Friesian bulls undergoing diet restriction and compensatory growth	GSM1567963: Control 10 TP1; Bos taurus; RNA-Seq		Control 10 TP1 [liver]			single	RNA-Seq	TRANSCRIPTOMIC	cDNA	Illumina HiSeq 2000	14584153	1458415300	885852248	NA	NA	NA	NA			NA		GEO	GEO: GSE64285	26984536	9913	2016-12-20 16:00:09				NA			1	14584153	14518244
Bos taurus	liver	Holstein-Friesian[breed]	M[GENDER]		day 125 of Period 1[biopsy_day]; 70% concentrate, 30% grass silage diet[diet]; Control[restriction_model]; Differential feeding[feeding_period]		PRJNA270635	SAMN03267823	SRX815583	SRR1721389	SRA217892	SRS795920	SRP051255	RNA-seq analysis of differential gene expression in liver from Holstein Friesian bulls undergoing diet restriction and compensatory growth	GSM1567962: Control 9 TP1; Bos taurus; RNA-Seq		Control 9 TP1 [liver]			single	RNA-Seq	TRANSCRIPTOMIC	cDNA	Illumina HiSeq 2000	14007993	1400799300	849266917	NA	NA	NA	NA			NA		GEO	GEO: GSE64285	26984536	9913	2016-12-20 16:00:09				NA			1	14007993	13953603
Bos taurus	liver	Holstein-Friesian[breed]	M[GENDER]		day 125 of Period 1[biopsy_day]; 70% concentrate, 30% grass silage diet[diet]; Control[restriction_model]; Differential feeding[feeding_period]		PRJNA270635	SAMN03267822	SRX815582	SRR1721388	SRA217892	SRS795919	SRP051255	RNA-seq analysis of differential gene expression in liver from Holstein Friesian bulls undergoing diet restriction and compensatory growth	GSM1567961: Control 8 TP1; Bos taurus; RNA-Seq		Control 8 TP1 [liver]			single	RNA-Seq	TRANSCRIPTOMIC	cDNA	Illumina HiSeq 2000	13759540	1375954000	826249496	NA	NA	NA	NA			NA		GEO	GEO: GSE64285	26984536	9913	2016-12-20 16:00:09				NA			1	13759540	13710573
Bos taurus	liver	Holstein-Friesian[breed]	M[GENDER]		day 125 of Period 1[biopsy_day]; 70% concentrate, 30% grass silage diet[diet]; Control[restriction_model]; Differential feeding[feeding_period]		PRJNA270635	SAMN03267833	SRX815581	SRR1721387	SRA217892	SRS795918	SRP051255	RNA-seq analysis of differential gene expression in liver from Holstein Friesian bulls undergoing diet restriction and compensatory growth	GSM1567960: Control 7 TP1; Bos taurus; RNA-Seq		Control 7 TP1 [liver]			single	RNA-Seq	TRANSCRIPTOMIC	cDNA	Illumina HiSeq 2000	13487297	1348729700	810581068	NA	NA	NA	NA			NA		GEO	GEO: GSE64285	26984536	9913	2016-12-20 16:00:09				NA			1	13487297	13441882
Bos taurus	liver	Holstein-Friesian[breed]	M[GENDER]		day 125 of Period 1[biopsy_day]; 70% concentrate, 30% grass silage diet[diet]; Control[restriction_model]; Differential feeding[feeding_period]		PRJNA270635	SAMN03267828	SRX815580	SRR1721386	SRA217892	SRS795917	SRP051255	RNA-seq analysis of differential gene expression in liver from Holstein Friesian bulls undergoing diet restriction and compensatory growth	GSM1567959: Control 6 TP1; Bos taurus; RNA-Seq		Control 6 TP1 [liver]			single	RNA-Seq	TRANSCRIPTOMIC	cDNA	Illumina HiSeq 2000	15480974	1548097400	1024281052	NA	NA	NA	NA			NA		GEO	GEO: GSE64285	26984536	9913	2016-12-20 16:00:09				NA			1	15480974	15366906
Bos taurus	liver	Holstein-Friesian[breed]	M[GENDER]		day 125 of Period 1[biopsy_day]; 70% concentrate, 30% grass silage diet[diet]; Control[restriction_model]; Differential feeding[feeding_period]		PRJNA270635	SAMN03267811	SRX815579	SRR1721385	SRA217892	SRS795916	SRP051255	RNA-seq analysis of differential gene expression in liver from Holstein Friesian bulls undergoing diet restriction and compensatory growth	GSM1567958: Control 5 TP1; Bos taurus; RNA-Seq		Control 5 TP1 [liver]			single	RNA-Seq	TRANSCRIPTOMIC	cDNA	Illumina HiSeq 2000	16629411	1662941100	1101051250	NA	NA	NA	NA			NA		GEO	GEO: GSE64285	26984536	9913	2016-12-20 16:00:09				NA			1	16629411	16500574
Bos taurus	liver	Holstein-Friesian[breed]	M[GENDER]		day 125 of Period 1[biopsy_day]; 70% concentrate, 30% grass silage diet[diet]; Control[restriction_model]; Differential feeding[feeding_period]		PRJNA270635	SAMN03267817	SRX815578	SRR1721384	SRA217892	SRS795915	SRP051255	RNA-seq analysis of differential gene expression in liver from Holstein Friesian bulls undergoing diet restriction and compensatory growth	GSM1567957: Control 4 TP1; Bos taurus; RNA-Seq		Control 4 TP1 [liver]			single	RNA-Seq	TRANSCRIPTOMIC	cDNA	Illumina HiSeq 2000	17334404	1733440400	1148491998	NA	NA	NA	NA			NA		GEO	GEO: GSE64285	26984536	9913	2016-12-20 16:00:09				NA			1	17334404	17195681
Bos taurus	liver	Holstein-Friesian[breed]	M[GENDER]		day 125 of Period 1[biopsy_day]; 70% concentrate, 30% grass silage diet[diet]; Control[restriction_model]; Differential feeding[feeding_period]		PRJNA270635	SAMN03267810	SRX815577	SRR1721383	SRA217892	SRS795914	SRP051255	RNA-seq analysis of differential gene expression in liver from Holstein Friesian bulls undergoing diet restriction and compensatory growth	GSM1567956: Control 3 TP1; Bos taurus; RNA-Seq		Control 3 TP1 [liver]			single	RNA-Seq	TRANSCRIPTOMIC	cDNA	Illumina HiSeq 2000	16095420	1609542000	1008686622	NA	NA	NA	NA			NA		GEO	GEO: GSE64285	26984536	9913	2016-12-20 16:00:09				NA			1	16095420	16018829
Bos taurus	liver	Holstein-Friesian[breed]	M[GENDER]		day 125 of Period 1[biopsy_day]; 70% concentrate, 30% grass silage diet[diet]; Control[restriction_model]; Differential feeding[feeding_period]		PRJNA270635	SAMN03267809	SRX815576	SRR1721382	SRA217892	SRS795913	SRP051255	RNA-seq analysis of differential gene expression in liver from Holstein Friesian bulls undergoing diet restriction and compensatory growth	GSM1567955: Control 2 TP1; Bos taurus; RNA-Seq		Control 2 TP1 [liver]			single	RNA-Seq	TRANSCRIPTOMIC	cDNA	Illumina HiSeq 2000	15836425	1583642500	997229450	NA	NA	NA	NA			NA		GEO	GEO: GSE64285	26984536	9913	2016-12-20 16:00:09				NA			1	15836425	15759384
Bos taurus	liver	Holstein-Friesian[breed]	M[GENDER]		day 125 of Period 1[biopsy_day]; 70% concentrate, 30% grass silage diet[diet]; Control[restriction_model]; Differential feeding[feeding_period]		PRJNA270635	SAMN03267827	SRX815575	SRR1721381	SRA217892	SRS795912	SRP051255	RNA-seq analysis of differential gene expression in liver from Holstein Friesian bulls undergoing diet restriction and compensatory growth	GSM1567954: Control 1 TP1; Bos taurus; RNA-Seq		Control 1 TP1 [liver]			single	RNA-Seq	TRANSCRIPTOMIC	cDNA	Illumina HiSeq 2000	16208005	1620800500	1022433497	NA	NA	NA	NA			NA		GEO	GEO: GSE64285	26984536	9913	2016-12-20 16:00:09				NA			1	16208005	16123642
Bos taurus	liver		F				PRJNA273164	SAMN03288770	SRX848942	SRR1767637	SRA234646	SRS823796	SRP052656	Comprehensive identification of sexually dimorphic genes using RNA-seq with several tissues of cattle	GSM1587677: FM_002056944375_G; Bos taurus; RNA-Seq		FM_002056944375_G			paired	RNA-Seq	TRANSCRIPTOMIC	cDNA	Illumina HiSeq 2000	18827861	3803225883	2638406305	NA	NA	NA	NA			NA		GEO	GEO: GSE65125	26818975	9913	2016-01-28 16:24:03				NA			2	18827861	18091064
Bos taurus	liver		F				PRJNA273164	SAMN03288785	SRX848938	SRR1767633	SRA234646	SRS823792	SRP052656	Comprehensive identification of sexually dimorphic genes using RNA-seq with several tissues of cattle	GSM1587673: FM_002045323314_G; Bos taurus; RNA-Seq		FM_002045323314_G			paired	RNA-Seq	TRANSCRIPTOMIC	cDNA	Illumina HiSeq 2000	17647513	3564796094	2493794417	NA	NA	NA	NA			NA		GEO	GEO: GSE65125	26818975	9913	2016-01-28 16:24:03				NA			2	17647513	16817601
Bos taurus	liver		F				PRJNA273164	SAMN03288774	SRX848934	SRR1767629	SRA234646	SRS823788	SRP052656	Comprehensive identification of sexually dimorphic genes using RNA-seq with several tissues of cattle	GSM1587669: FM_002031791453_G; Bos taurus; RNA-Seq		FM_002031791453_G			paired	RNA-Seq	TRANSCRIPTOMIC	cDNA	Illumina HiSeq 2000	22708528	4587117219	3005327376	NA	NA	NA	NA			NA		GEO	GEO: GSE65125	26818975	9913	2016-01-28 16:24:03				NA			2	22708528	21910541
Bos taurus	liver		F				PRJNA273164	SAMN03288784	SRX848930	SRR1767625	SRA234646	SRS823784	SRP052656	Comprehensive identification of sexually dimorphic genes using RNA-seq with several tissues of cattle	GSM1587665: FM_002031790233_G; Bos taurus; RNA-Seq		FM_002031790233_G			paired	RNA-Seq	TRANSCRIPTOMIC	cDNA	Illumina HiSeq 2000	20076920	4055533158	2703725715	NA	NA	NA	NA			NA		GEO	GEO: GSE65125	26818975	9913	2016-01-28 16:24:03				NA			2	20076920	19128488
Bos taurus	liver		F				PRJNA273164	SAMN03288783	SRX848926	SRR1767621	SRA234646	SRS823782	SRP052656	Comprehensive identification of sexually dimorphic genes using RNA-seq with several tissues of cattle	GSM1587661: FM_002031789184_G; Bos taurus; RNA-Seq		FM_002031789184_G			paired	RNA-Seq	TRANSCRIPTOMIC	cDNA	Illumina HiSeq 2000	26179974	5288353159	3478706167	NA	NA	NA	NA			NA		GEO	GEO: GSE65125	26818975	9913	2016-01-28 16:24:03				NA			2	26179974	25227943
Bos taurus	liver		M				PRJNA273164	SAMN03288763	SRX848962	SRR1767657	SRA234646	SRS823817	SRP052656	Comprehensive identification of sexually dimorphic genes using RNA-seq with several tissues of cattle	GSM1587697: M_002062977862_G; Bos taurus; RNA-Seq		M_002062977862_G			paired	RNA-Seq	TRANSCRIPTOMIC	cDNA	Illumina HiSeq 2000	25664836	5184294370	3625028975	NA	NA	NA	NA			NA		GEO	GEO: GSE65125	26818975	9913	2016-01-28 16:24:03				NA			2	25664836	24440924
Bos taurus	liver		M				PRJNA273164	SAMN03288777	SRX848958	SRR1767653	SRA234646	SRS823812	SRP052656	Comprehensive identification of sexually dimorphic genes using RNA-seq with several tissues of cattle	GSM1587693: M_002059653722_G; Bos taurus; RNA-Seq		M_002059653722_G			paired	RNA-Seq	TRANSCRIPTOMIC	cDNA	Illumina HiSeq 2000	32493117	6563606839	4620905272	NA	NA	NA	NA			NA		GEO	GEO: GSE65125	26818975	9913	2016-01-28 16:24:03				NA			2	32493117	30775310
Bos taurus	liver		M				PRJNA273164	SAMN03288762	SRX848954	SRR1767649	SRA234646	SRS823809	SRP052656	Comprehensive identification of sexually dimorphic genes using RNA-seq with several tissues of cattle	GSM1587689: M_002057817341_G; Bos taurus; RNA-Seq		M_002057817341_G			paired	RNA-Seq	TRANSCRIPTOMIC	cDNA	Illumina HiSeq 2000	16430150	3318888655	2361555489	NA	NA	NA	NA			NA		GEO	GEO: GSE65125	26818975	9913	2016-01-28 16:24:03				NA			2	16430150	15602537
Bos taurus	liver		M				PRJNA273164	SAMN03288790	SRX848950	SRR1767645	SRA234646	SRS823804	SRP052656	Comprehensive identification of sexually dimorphic genes using RNA-seq with several tissues of cattle	GSM1587685: M_002056819043_G; Bos taurus; RNA-Seq		M_002056819043_G			paired	RNA-Seq	TRANSCRIPTOMIC	cDNA	Illumina HiSeq 2000	13505439	2728074710	1947547325	NA	NA	NA	NA			NA		GEO	GEO: GSE65125	26818975	9913	2016-01-28 16:24:03				NA			2	13505439	12307630
Bos taurus	liver		M				PRJNA273164	SAMN03288788	SRX848946	SRR1767641	SRA234646	SRS823800	SRP052656	Comprehensive identification of sexually dimorphic genes using RNA-seq with several tissues of cattle	GSM1587681: M_002056410964_G; Bos taurus; RNA-Seq		M_002056410964_G			paired	RNA-Seq	TRANSCRIPTOMIC	cDNA	Illumina HiSeq 2000	17093784	3452943194	2425766925	NA	NA	NA	NA			NA		GEO	GEO: GSE65125	26818975	9913	2016-01-28 16:24:03				NA			2	17093784	16221559
Bos taurus	liver	Hereford[breed]	F	MISSING; MISSING[dev_stage]; 4/14/2001[birth_date]			PRJNA294306	SAMN04019678	SRX1177231	SRR2226572	SRA293251	SRS1051889	SRP063069	Dominette sequence data	RNA-seq for L1 DOMINETTE 01449 (reg:42190680): Sample HFD.33604.55230	Illumina TruSeq RNA Sample Preparation Kit	RNA-seq from L1 DOMINETTE 01449		HFD.33604.55230	single	RNA-Seq	TRANSCRIPTOMIC	RT-PCR	Illumina HiSeq 2000	8966743	886214758	619643748	NA	NA	100	0	Application Read	Forward	1		University of Missouri Animal Genomics	Mizzou Dominette sequence data	NA	9913	2015-09-15				NA	HFD.33604.55230[umc_id]	Model organism or animal[biosamplemodel]	1	8924772	8730292
Bos taurus	liver	Red Holstein[breed]	F	wk 3 pp[dev_stage]			PRJNA303131	SAMN04286660	SRX1445147	SRR2952636	SRA312832	SRS1173057	SRP066548	Bos taurus Transcriptome or Gene expression	Cow 6: 3 wk postpartum				L23	paired	RNA-Seq	TRANSCRIPTOMIC	unspecified	Illumina HiSeq 2000	22954884	4636886568	2222336018	NA	0	200	0	Application Read	Forward	1		Department of Animal Sciences, Uni Goettingen	Transition Transcriptome Dairy Cows	NA	9913	2015-11-24				NA	8012-3[cow]	Model organism or animal[biosamplemodel]	2	22946007	21186030
Bos taurus	liver	Red Holstein[breed]	F	wk 2 pp[dev_stage]			PRJNA303131	SAMN04286659	SRX1445146	SRR2952635	SRA312832	SRS1173056	SRP066548	Bos taurus Transcriptome or Gene expression	cow 6: 2 wk postpartum				L22	paired	RNA-Seq	TRANSCRIPTOMIC	unspecified	Illumina HiSeq 2000	24075637	4863278674	2337250106	NA	0	200	0	Application Read	Forward	1		Department of Animal Sciences, Uni Goettingen	Transition Transcriptome Dairy Cows	NA	9913	2015-11-24				NA	8012-2[cow]	Model organism or animal[biosamplemodel]	2	24066590	22007783
Bos taurus	liver	Red Holstein[breed]	F	wk 3 ap[dev_stage]			PRJNA303131	SAMN04286658	SRX1445145	SRR2952634	SRA312832	SRS1173072	SRP066548	Bos taurus Transcriptome or Gene expression	Cow 6: 3 wk antepartum				L21	paired	RNA-Seq	TRANSCRIPTOMIC	unspecified	Illumina HiSeq 2000	24250944	4898690688	2356519622	NA	0	200	0	Application Read	Forward	1		Department of Animal Sciences, Uni Goettingen	Transition Transcriptome Dairy Cows	NA	9913	2015-11-24				NA	8012-1[cow]	Model organism or animal[biosamplemodel]	2	24241839	22086450
Bos taurus	liver	Red Holstein[breed]	F	wk 3 pp[dev_stage]			PRJNA303131	SAMN04286657	SRX1445144	SRR2952633	SRA312832	SRS1173071	SRP066548	Bos taurus Transcriptome or Gene expression	Cow 5: 3 wk postpartum				L19	paired	RNA-Seq	TRANSCRIPTOMIC	unspecified	Illumina HiSeq 2000	23651113	4777524826	2295736724	NA	0	200	0	Application Read	Forward	1		Department of Animal Sciences, Uni Goettingen	Transition Transcriptome Dairy Cows	NA	9913	2015-11-24				NA	8011-3[cow]	Model organism or animal[biosamplemodel]	2	23641915	21672987
Bos taurus	liver	Red Holstein[breed]	F	wk 2 pp[dev_stage]			PRJNA303131	SAMN04286656	SRX1445143	SRR2952632	SRA312832	SRS1173055	SRP066548	Bos taurus Transcriptome or Gene expression	Cow 5: 2 wk postpartum				L18	paired	RNA-Seq	TRANSCRIPTOMIC	unspecified	Illumina HiSeq 2000	20321033	4104848666	1979350606	NA	0	200	0	Application Read	Forward	1		Department of Animal Sciences, Uni Goettingen	Transition Transcriptome Dairy Cows	NA	9913	2015-11-24				NA	8011-2[cow]	Model organism or animal[biosamplemodel]	2	20313535	18551476
Bos taurus	liver	Red Holstein[breed]	F	wk 3 ap[dev_stage]			PRJNA303131	SAMN04286655	SRX1445142	SRR2952631	SRA312832	SRS1173070	SRP066548	Bos taurus Transcriptome or Gene expression	Cow 5: 3 wk antepartum				L17	paired	RNA-Seq	TRANSCRIPTOMIC	unspecified	Illumina HiSeq 2000	20833859	4208439518	2029115516	NA	0	200	0	Application Read	Forward	1		Department of Animal Sciences, Uni Goettingen	Transition Transcriptome Dairy Cows	NA	9913	2015-11-24				NA	8011-1[cow]	Model organism or animal[biosamplemodel]	2	20826416	19049550
Bos taurus	liver	Red Holstein[breed]	F	wk 3 pp[dev_stage]			PRJNA303131	SAMN04286654	SRX1445141	SRR2952630	SRA312832	SRS1173054	SRP066548	Bos taurus Transcriptome or Gene expression	Cow 4: 3 wk postpartum				L15	paired	RNA-Seq	TRANSCRIPTOMIC	unspecified	Illumina HiSeq 2000	21855757	4414862914	2120190367	NA	0	200	0	Application Read	Forward	1		Department of Animal Sciences, Uni Goettingen	Transition Transcriptome Dairy Cows	NA	9913	2015-11-24				NA	8010-3[cow]	Model organism or animal[biosamplemodel]	2	21847427	19964969
Bos taurus	liver	Red Holstein[breed]	F	wk 2 pp[dev_stage]			PRJNA303131	SAMN04286653	SRX1445140	SRR2952629	SRA312832	SRS1173069	SRP066548	Bos taurus Transcriptome or Gene expression	Cow 4: 2 wk postpartum				L14	paired	RNA-Seq	TRANSCRIPTOMIC	unspecified	Illumina HiSeq 2000	23416586	4730150372	2268012388	NA	0	200	0	Application Read	Forward	1		Department of Animal Sciences, Uni Goettingen	Transition Transcriptome Dairy Cows	NA	9913	2015-11-24				NA	8010-2[cow]	Model organism or animal[biosamplemodel]	2	23407692	21199941
Bos taurus	liver	Red Holstein[breed]	F	wk 3 ap[dev_stage]			PRJNA303131	SAMN04286652	SRX1445139	SRR2952627	SRA312832	SRS1173068	SRP066548	Bos taurus Transcriptome or Gene expression	Cow 4: 3 wk antepartum				L13	paired	RNA-Seq	TRANSCRIPTOMIC	unspecified	Illumina HiSeq 2000	23475475	4742045950	2276570579	NA	0	200	0	Application Read	Forward	1		Department of Animal Sciences, Uni Goettingen	Transition Transcriptome Dairy Cows	NA	9913	2015-11-24				NA	8010-1[cow]	Model organism or animal[biosamplemodel]	2	23466453	21410220
Bos taurus	liver	Red Holstein[breed]	F	wk 3 pp[dev_stage]			PRJNA303131	SAMN04286651	SRX1445138	SRR2952626	SRA312832	SRS1173067	SRP066548	Bos taurus Transcriptome or Gene expression	Cow 3: 3 wk postpartum				L11	paired	RNA-Seq	TRANSCRIPTOMIC	unspecified	Illumina HiSeq 2000	25332449	5117154698	2455800188	NA	0	200	0	Application Read	Forward	1		Department of Animal Sciences, Uni Goettingen	Transition Transcriptome Dairy Cows	NA	9913	2015-11-24				NA	8007-3[cow]	Model organism or animal[biosamplemodel]	2	25322732	23014279
Bos taurus	liver	Red Holstein[breed]	F	wk 2 pp[dev_stage]			PRJNA303131	SAMN04286650	SRX1445133	SRR2952621	SRA312832	SRS1173066	SRP066548	Bos taurus Transcriptome or Gene expression	Cow 3: 2 wk postpartum				L10	paired	RNA-Seq	TRANSCRIPTOMIC	unspecified	Illumina HiSeq 2000	19546096	3948311392	1899639535	NA	0	200	0	Application Read	Forward	1		Department of Animal Sciences, Uni Goettingen	Transition Transcriptome Dairy Cows	NA	9913	2015-11-24				NA	8007-2[cow]	Model organism or animal[biosamplemodel]	2	19538783	17739209
Bos taurus	liver	Red Holstein[breed]	F	wk 3 ap[dev_stage]			PRJNA303131	SAMN04286649	SRX1445132	SRR2952620	SRA312832	SRS1173053	SRP066548	Bos taurus Transcriptome or Gene expression	Cow 3: 3 wk antepartum				L9	paired	RNA-Seq	TRANSCRIPTOMIC	unspecified	Illumina HiSeq 2000	26648264	5382949328	2587062856	NA	0	200	0	Application Read	Forward	1		Department of Animal Sciences, Uni Goettingen	Transition Transcriptome Dairy Cows	NA	9913	2015-11-24				NA	8007-1[cow]	Model organism or animal[biosamplemodel]	2	26637917	24378175
Bos taurus	liver	Red Holstein[breed]	F	wk 3 pp[dev_stage]			PRJNA303131	SAMN04286648	SRX1445131	SRR2952619	SRA312832	SRS1173065	SRP066548	Bos taurus Transcriptome or Gene expression	Cow 2: 3 wk postpartum				L7	paired	RNA-Seq	TRANSCRIPTOMIC	unspecified	Illumina HiSeq 2000	22092573	4462699746	2148087669	NA	0	200	0	Application Read	Forward	1		Department of Animal Sciences, Uni Goettingen	Transition Transcriptome Dairy Cows	NA	9913	2015-11-24				NA	8002-3[cow]	Model organism or animal[biosamplemodel]	2	22084303	19838327
Bos taurus	liver	Red Holstein[breed]	F	wk 2 pp[dev_stage]			PRJNA303131	SAMN04286647	SRX1445130	SRR2952618	SRA312832	SRS1173052	SRP066548	Bos taurus Transcriptome or Gene expression	Cow 2: 2 wk postpartum				L6	paired	RNA-Seq	TRANSCRIPTOMIC	unspecified	Illumina HiSeq 2000	21724762	4388401924	2106516789	NA	0	200	0	Application Read	Forward	1		Department of Animal Sciences, Uni Goettingen	Transition Transcriptome Dairy Cows	NA	9913	2015-11-24				NA	8002-2[cow]	Model organism or animal[biosamplemodel]	2	21716427	19812797
Bos taurus	liver	Red Holstein[breed]	F	wk 3 ap[dev_stage]			PRJNA303131	SAMN04286646	SRX1445129	SRR2952617	SRA312832	SRS1173064	SRP066548	Bos taurus Transcriptome or Gene expression	Cow 2: 3 wk antepartum				L5	paired	RNA-Seq	TRANSCRIPTOMIC	unspecified	Illumina HiSeq 2000	27339731	5522625662	2655458003	NA	0	200	0	Application Read	Forward	1		Department of Animal Sciences, Uni Goettingen	Transition Transcriptome Dairy Cows	NA	9913	2015-11-24				NA	8002-1[cow]	Model organism or animal[biosamplemodel]	2	27329279	25039438
Bos taurus	liver	Red Holstein[breed]	F	wk 3 pp[dev_stage]			PRJNA303131	SAMN04286645	SRX1445127	SRR2952616	SRA312832	SRS1173051	SRP066548	Bos taurus Transcriptome or Gene expression	Cow 1: 3 wk postpartum				L3	paired	RNA-Seq	TRANSCRIPTOMIC	unspecified	Illumina HiSeq 2000	20395477	4119886354	1977984555	NA	0	200	0	Application Read	Forward	1		Department of Animal Sciences, Uni Goettingen	Transition Transcriptome Dairy Cows	NA	9913	2015-11-24				NA	8001-3[cow]	Model organism or animal[biosamplemodel]	2	20387581	18653875
Bos taurus	liver	Red Holstein[breed]	F	wk 2 pp[dev_stage]			PRJNA303131	SAMN04286644	SRX1445120	SRR2952611	SRA312832	SRS1173050	SRP066548	Bos taurus Transcriptome or Gene expression	Cow 1: 2 wk postpartum				L2	paired	RNA-Seq	TRANSCRIPTOMIC	unspecified	Illumina HiSeq 2000	23342617	4715208634	2268979952	NA	0	200	0	Application Read	Forward	1		Department of Animal Sciences, Uni Goettingen	Transition Transcriptome Dairy Cows	NA	9913	2015-11-24				NA	8001-2[cow]	Model organism or animal[biosamplemodel]	2	23333849	21321525
Bos taurus	liver	Belgian Blue X Holstein 11[breed]	M	Mature/adult[dev_stage]			PRJNA303144	SAMN04286934	SRX1473903	SRR2985037	SRA312873	SRS1199967	SRP066556	Bos taurus liver transcriptome: diet effects	Nutrigenomic effects on bovine liver					paired	RNA-Seq	TRANSCRIPTOMIC	PolyA	Illumina HiSeq 2500	46054220	9210844000	5779784605	NA	0	200	0	Application Read	Forward	1		University of Padova	Bovine liver transcriptome	NA	9913	2016-11-23				NA		Model organism or animal[biosamplemodel]	2	45942105	43573213
Bos taurus	liver	Belgian Blue X Holstein 10[breed]	M	Mature/adult[dev_stage]			PRJNA303144	SAMN04286933	SRX1473902	SRR2985036	SRA312873	SRS1199966	SRP066556	Bos taurus liver transcriptome: diet effects	Nutrigenomic effects on bovine liver					paired	RNA-Seq	TRANSCRIPTOMIC	PolyA	Illumina HiSeq 2500	27288402	5457680400	3486660749	NA	0	200	0	Application Read	Forward	1		University of Padova	Bovine liver transcriptome	NA	9913	2016-11-23				NA		Model organism or animal[biosamplemodel]	2	27285358	25541940
Bos taurus	liver	Belgian Blue X Holstein 09[breed]	M	Mature/adult[dev_stage]			PRJNA303144	SAMN04286932	SRX1473901	SRR2985035	SRA312873	SRS1199965	SRP066556	Bos taurus liver transcriptome: diet effects	Nutrigenomic effects on bovine liver					paired	RNA-Seq	TRANSCRIPTOMIC	PolyA	Illumina HiSeq 2500	57314432	11462886400	7589325291	NA	0	200	0	Application Read	Forward	1		University of Padova	Bovine liver transcriptome	NA	9913	2016-11-23				NA		Model organism or animal[biosamplemodel]	2	57307951	50618212
Bos taurus	liver	Belgian Blue X Holstein 08[breed]	M	Mature/adult[dev_stage]			PRJNA303144	SAMN04286931	SRX1473900	SRR2985034	SRA312873	SRS1199964	SRP066556	Bos taurus liver transcriptome: diet effects	Nutrigenomic effects on bovine liver					paired	RNA-Seq	TRANSCRIPTOMIC	PolyA	Illumina HiSeq 2500	11470050	2294010000	1391723071	NA	0	200	0	Application Read	Forward	1		University of Padova	Bovine liver transcriptome	NA	9913	2016-11-23				NA		Model organism or animal[biosamplemodel]	2	11448099	10941233
Bos taurus	liver	Belgian Blue X Holstein 07[breed]	M	Mature/adult[dev_stage]			PRJNA303144	SAMN04286930	SRX1473899	SRR2985033	SRA312873	SRS1199963	SRP066556	Bos taurus liver transcriptome: diet effects	Nutrigenomic effects on bovine liver					paired	RNA-Seq	TRANSCRIPTOMIC	PolyA	Illumina HiSeq 2500	18932046	3786409200	2383261432	NA	0	200	0	Application Read	Forward	1		University of Padova	Bovine liver transcriptome	NA	9913	2016-11-23				NA		Model organism or animal[biosamplemodel]	2	18886430	17839050
Bos taurus	liver	Belgian Blue X Holstein 06[breed]	M	Mature/adult[dev_stage]			PRJNA303144	SAMN04286929	SRX1473898	SRR2985032	SRA312873	SRS1199962	SRP066556	Bos taurus liver transcriptome: diet effects	Nutrigenomic effects on bovine liver					paired	RNA-Seq	TRANSCRIPTOMIC	PolyA	Illumina HiSeq 2500	10585908	2117181600	1283658125	NA	0	200	0	Application Read	Forward	1		University of Padova	Bovine liver transcriptome	NA	9913	2016-11-23				NA		Model organism or animal[biosamplemodel]	2	10566114	10068581
Bos taurus	liver	Belgian Blue X Holstein 05[breed]	M	Mature/adult[dev_stage]			PRJNA303144	SAMN04286928	SRX1473897	SRR2985031	SRA312873	SRS1199961	SRP066556	Bos taurus liver transcriptome: diet effects	Nutrigenomic effects on bovine liver					paired	RNA-Seq	TRANSCRIPTOMIC	PolyA	Illumina HiSeq 2500	41807245	8361449000	5057038939	NA	0	200	0	Application Read	Forward	1		University of Padova	Bovine liver transcriptome	NA	9913	2016-11-23				NA		Model organism or animal[biosamplemodel]	2	41727612	39779128
Bos taurus	liver	Belgian Blue X Holstein 04[breed]	M	Mature/adult[dev_stage]			PRJNA303144	SAMN04286927	SRX1473896	SRR2985030	SRA312873	SRS1199960	SRP066556	Bos taurus liver transcriptome: diet effects	Nutrigenomic effects on bovine liver					paired	RNA-Seq	TRANSCRIPTOMIC	PolyA	Illumina HiSeq 2500	49477456	9895491200	5963336677	NA	0	200	0	Application Read	Forward	1		University of Padova	Bovine liver transcriptome	NA	9913	2016-11-23				NA		Model organism or animal[biosamplemodel]	2	49383138	47216594
Bos taurus	liver	Belgian Blue X Holstein 03[breed]	M	Mature/adult[dev_stage]			PRJNA303144	SAMN04286926	SRX1473895	SRR2985029	SRA312873	SRS1199959	SRP066556	Bos taurus liver transcriptome: diet effects	Nutrigenomic effects on bovine liver					paired	RNA-Seq	TRANSCRIPTOMIC	PolyA	Illumina HiSeq 2500	43038758	8607751600	5413472989	NA	0	200	0	Application Read	Forward	1		University of Padova	Bovine liver transcriptome	NA	9913	2016-11-23				NA		Model organism or animal[biosamplemodel]	2	42935932	40743939
Bos taurus	liver	Belgian Blue X Holstein 02[breed]	M	Mature/adult[dev_stage]			PRJNA303144	SAMN04286925	SRX1473894	SRR2985027	SRA312873	SRS1173731	SRP066556	Bos taurus liver transcriptome: diet effects	Nutrigenomic effects on bovine liver					paired	RNA-Seq	TRANSCRIPTOMIC	PolyA	Illumina HiSeq 2500	30263779	6052755800	3925725016	NA	0	200	0	Application Read	Forward	1		University of Padova	Bovine liver transcriptome	NA	9913	2016-11-23				NA		Model organism or animal[biosamplemodel]	2	30260481	27893039
Bos taurus	liver	Belgian Blue X Holstein 01[breed]	M	Mature/adult[dev_stage]			PRJNA303144	SAMN04286924	SRX1445303	SRR2952778	SRA312873	SRS1173218	SRP066556	Bos taurus liver transcriptome: diet effects	Nutrigenomic effects on bovine liver					paired	RNA-Seq	TRANSCRIPTOMIC	PolyA	Illumina HiSeq 2500	39454734	7890946800	4962256262	NA	0	200	0	Application Read	Forward	1		University of Padova	Bovine liver transcriptome	NA	9913	2016-11-23				NA		Model organism or animal[biosamplemodel]	2	39359709	37352327
Bos taurus	liver	indigenous[strain]	NAN	~4 years old			PRJNA309284	SAMN04430408	SRX1538124	SRR3109707	SRA336696	SRS1254781	SRP068653	Multi-tissue RNA-seq data across three species	GSM2042595: cattle_liver_3; Bos taurus; RNA-Seq		cattle_liver_3			paired	RNA-Seq	TRANSCRIPTOMIC	cDNA	Illumina HiSeq 2500	21378378	5344594500	2704566846	NA	NA	NA	NA			NA		GEO	GEO: GSE77020	NA	9913	2017-09-06 16:02:37			Chengdu, Sichuan province, China	NA			2	21378378	21249734
Bos taurus	liver	indigenous[strain]	NAN	~4 years old			PRJNA309284	SAMN04430407	SRX1538123	SRR3109706	SRA336696	SRS1254782	SRP068653	Multi-tissue RNA-seq data across three species	GSM2042594: cattle_liver_2; Bos taurus; RNA-Seq		cattle_liver_2			paired	RNA-Seq	TRANSCRIPTOMIC	cDNA	Illumina HiSeq 2500	23730962	5932740500	3009892663	NA	NA	NA	NA			NA		GEO	GEO: GSE77020	NA	9913	2017-09-06 16:02:37			Chengdu, Sichuan province, China	NA			2	23730962	23589127
Bos taurus	liver	indigenous[strain]	NAN	~4 years old			PRJNA309284	SAMN04430406	SRX1538122	SRR3109705	SRA336696	SRS1254783	SRP068653	Multi-tissue RNA-seq data across three species	GSM2042593: cattle_liver_1; Bos taurus; RNA-Seq		cattle_liver_1			paired	RNA-Seq	TRANSCRIPTOMIC	cDNA	Illumina HiSeq 2500	22113761	5528440250	2783312596	NA	NA	NA	NA			NA		GEO	GEO: GSE77020	NA	9913	2017-09-06 16:02:37			Chengdu, Sichuan province, China	NA			2	22113761	22004704
Bos taurus	liver	Angus[breed]	M	1.25y; terminal[dev_stage]	None[disease]; feedlot finished[growth_protocol]		PRJNA311009	SAMN04455391	SRX1584613	SRR3168807	SRA353601	SRS1296190	SRP070110	Bos taurus breed:Angus Raw sequence reads	RNA-seq of Bos taurus: adult steer liver	TruSeq Stranded mRNA HT Library Prep			UCDFEST_Liver16	single	RNA-Seq	TRANSCRIPTOMIC	cDNA	Illumina HiSeq 2000	48278779	4827877900	2677859848	NA	NA	NA	NA			NA	VMRD	Zoetis	SUB1331094	NA	9913	2016-02-16 11:35:54				NA	54.0[animalid]	Model organism or animal[biosamplemodel]	1	48277494	47678723
Bos taurus	liver	Angus[breed]	M	1.25y; terminal[dev_stage]	None[disease]; feedlot finished[growth_protocol]		PRJNA311009	SAMN04455390	SRX1584612	SRR3168806	SRA353601	SRS1296191	SRP070110	Bos taurus breed:Angus Raw sequence reads	RNA-seq of Bos taurus: adult steer liver	TruSeq Stranded mRNA HT Library Prep			UCDFEST_Liver15	single	RNA-Seq	TRANSCRIPTOMIC	cDNA	Illumina HiSeq 2000	46281965	4628196500	2495528598	NA	NA	NA	NA			NA	VMRD	Zoetis	SUB1331094	NA	9913	2016-02-16 11:35:54				NA	51.0[animalid]	Model organism or animal[biosamplemodel]	1	46281534	45691222
Bos taurus	liver	Angus[breed]	M	1.25y; terminal[dev_stage]	None[disease]; feedlot finished[growth_protocol]		PRJNA311009	SAMN04455389	SRX1584611	SRR3168805	SRA353601	SRS1296192	SRP070110	Bos taurus breed:Angus Raw sequence reads	RNA-seq of Bos taurus: adult steer liver	TruSeq Stranded mRNA HT Library Prep			UCDFEST_Liver14	single	RNA-Seq	TRANSCRIPTOMIC	cDNA	Illumina HiSeq 2000	48130743	4813074300	2632742441	NA	NA	NA	NA			NA	VMRD	Zoetis	SUB1331094	NA	9913	2016-02-16 11:35:54				NA	40.0[animalid]	Model organism or animal[biosamplemodel]	1	48129702	47544381
Bos taurus	liver	Angus[breed]	M	1.25y; terminal[dev_stage]	None[disease]; feedlot finished[growth_protocol]		PRJNA311009	SAMN04455388	SRX1584610	SRR3168804	SRA353601	SRS1296193	SRP070110	Bos taurus breed:Angus Raw sequence reads	RNA-seq of Bos taurus: adult steer liver	TruSeq Stranded mRNA HT Library Prep			UCDFEST_Liver13	single	RNA-Seq	TRANSCRIPTOMIC	cDNA	Illumina HiSeq 2000	37935378	3793537800	2103784842	NA	NA	NA	NA			NA	VMRD	Zoetis	SUB1331094	NA	9913	2016-02-16 11:35:54				NA	38.0[animalid]	Model organism or animal[biosamplemodel]	1	37934229	37452424
Bos taurus	liver	Angus[breed]	M	1.25y; terminal[dev_stage]	None[disease]; feedlot finished[growth_protocol]		PRJNA311009	SAMN04455387	SRX1584609	SRR3168803	SRA353601	SRS1296194	SRP070110	Bos taurus breed:Angus Raw sequence reads	RNA-seq of Bos taurus: adult steer liver	TruSeq Stranded mRNA HT Library Prep			UCDFEST_Liver12	single	RNA-Seq	TRANSCRIPTOMIC	cDNA	Illumina HiSeq 2000	42135097	4213509700	2320664797	NA	NA	NA	NA			NA	VMRD	Zoetis	SUB1331094	NA	9913	2016-02-16 11:35:54				NA	34.0[animalid]	Model organism or animal[biosamplemodel]	1	42134031	41622532
Bos taurus	liver	Angus[breed]	M	1.25y; terminal[dev_stage]	None[disease]; feedlot finished[growth_protocol]		PRJNA311009	SAMN04455386	SRX1584608	SRR3168802	SRA353601	SRS1296195	SRP070110	Bos taurus breed:Angus Raw sequence reads	RNA-seq of Bos taurus: adult steer liver	TruSeq Stranded mRNA HT Library Prep			UCDFEST_Liver11	single	RNA-Seq	TRANSCRIPTOMIC	cDNA	Illumina HiSeq 2000	43026725	4302672500	2359393363	NA	NA	NA	NA			NA	VMRD	Zoetis	SUB1331094	NA	9913	2016-02-16 11:35:54				NA	32.0[animalid]	Model organism or animal[biosamplemodel]	1	43025530	42539698
Bos taurus	liver	Angus[breed]	M	1.25y; terminal[dev_stage]	None[disease]; feedlot finished[growth_protocol]		PRJNA311009	SAMN04455385	SRX1584607	SRR3168801	SRA353601	SRS1296196	SRP070110	Bos taurus breed:Angus Raw sequence reads	RNA-seq of Bos taurus: adult steer liver	TruSeq Stranded mRNA HT Library Prep			UCDFEST_Liver10	single	RNA-Seq	TRANSCRIPTOMIC	cDNA	Illumina HiSeq 2000	30751386	3075138600	1685195661	NA	NA	NA	NA			NA	VMRD	Zoetis	SUB1331094	NA	9913	2016-02-16 11:35:54				NA	29.0[animalid]	Model organism or animal[biosamplemodel]	1	30750955	30343951
Bos taurus	liver	Angus[breed]	M	1.25y; terminal[dev_stage]	None[disease]; feedlot finished[growth_protocol]		PRJNA311009	SAMN04455384	SRX1584606	SRR3168800	SRA353601	SRS1296197	SRP070110	Bos taurus breed:Angus Raw sequence reads	RNA-seq of Bos taurus: adult steer liver	TruSeq Stranded mRNA HT Library Prep			UCDFEST_Liver9	single	RNA-Seq	TRANSCRIPTOMIC	cDNA	Illumina HiSeq 2000	42407634	4240763400	2344083734	NA	NA	NA	NA			NA	VMRD	Zoetis	SUB1331094	NA	9913	2016-02-16 11:35:54				NA	25.0[animalid]	Model organism or animal[biosamplemodel]	1	42406585	41796687
Bos taurus	liver	Angus[breed]	M	1.25y; terminal[dev_stage]	None[disease]; feedlot finished[growth_protocol]		PRJNA311009	SAMN04455383	SRX1584604	SRR3168798	SRA353601	SRS1296175	SRP070110	Bos taurus breed:Angus Raw sequence reads	RNA-seq of Bos taurus: adult steer liver	TruSeq Stranded mRNA HT Library Prep			UCDFEST_Liver8	single	RNA-Seq	TRANSCRIPTOMIC	cDNA	Illumina HiSeq 2000	51357130	5135713000	2810919801	NA	NA	NA	NA			NA	VMRD	Zoetis	SUB1331094	NA	9913	2016-02-16 11:35:54				NA	48.0[animalid]	Model organism or animal[biosamplemodel]	1	51356035	50761001
Bos taurus	liver	Angus[breed]	M	1.25y; terminal[dev_stage]	None[disease]; feedlot finished[growth_protocol]		PRJNA311009	SAMN04455382	SRX1584603	SRR3168797	SRA353601	SRS1296176	SRP070110	Bos taurus breed:Angus Raw sequence reads	RNA-seq of Bos taurus: adult steer liver	TruSeq Stranded mRNA HT Library Prep			UCDFEST_Liver7	single	RNA-Seq	TRANSCRIPTOMIC	cDNA	Illumina HiSeq 2000	36095133	3609513300	1960484951	NA	NA	NA	NA			NA	VMRD	Zoetis	SUB1331094	NA	9913	2016-02-16 11:35:54				NA	43.0[animalid]	Model organism or animal[biosamplemodel]	1	36094486	35623976
Bos taurus	liver	Angus[breed]	M	1.25y; terminal[dev_stage]	None[disease]; feedlot finished[growth_protocol]		PRJNA311009	SAMN04455381	SRX1584602	SRR3168796	SRA353601	SRS1296177	SRP070110	Bos taurus breed:Angus Raw sequence reads	RNA-seq of Bos taurus: adult steer liver	TruSeq Stranded mRNA HT Library Prep			UCDFEST_Liver6	single	RNA-Seq	TRANSCRIPTOMIC	cDNA	Illumina HiSeq 2000	53192728	5319272800	2936739876	NA	NA	NA	NA			NA	VMRD	Zoetis	SUB1331094	NA	9913	2016-02-16 11:35:54				NA	42.0[animalid]	Model organism or animal[biosamplemodel]	1	53191581	52559820
Bos taurus	liver	Angus[breed]	M	1.25y; terminal[dev_stage]	None[disease]; feedlot finished[growth_protocol]		PRJNA311009	SAMN04455380	SRX1584601	SRR3168795	SRA353601	SRS1296178	SRP070110	Bos taurus breed:Angus Raw sequence reads	RNA-seq of Bos taurus: adult steer liver	TruSeq Stranded mRNA HT Library Prep			UCDFEST_Liver5	single	RNA-Seq	TRANSCRIPTOMIC	cDNA	Illumina HiSeq 2000	45616113	4561611300	2508036648	NA	NA	NA	NA			NA	VMRD	Zoetis	SUB1331094	NA	9913	2016-02-16 11:35:54				NA	37.0[animalid]	Model organism or animal[biosamplemodel]	1	45615040	45058181
Bos taurus	liver	Angus[breed]	M	1.25y; terminal[dev_stage]	None[disease]; feedlot finished[growth_protocol]		PRJNA311009	SAMN04455379	SRX1584600	SRR3168794	SRA353601	SRS1296179	SRP070110	Bos taurus breed:Angus Raw sequence reads	RNA-seq of Bos taurus: adult steer liver	TruSeq Stranded mRNA HT Library Prep			UCDFEST_Liver4	single	RNA-Seq	TRANSCRIPTOMIC	cDNA	Illumina HiSeq 2000	30859817	3085981700	1654004610	NA	NA	NA	NA			NA	VMRD	Zoetis	SUB1331094	NA	9913	2016-02-16 11:35:54				NA	33.0[animalid]	Model organism or animal[biosamplemodel]	1	30859548	30500919
Bos taurus	liver	Angus[breed]	M	1.25y; terminal[dev_stage]	None[disease]; feedlot finished[growth_protocol]		PRJNA311009	SAMN04455378	SRX1584599	SRR3168793	SRA353601	SRS1296180	SRP070110	Bos taurus breed:Angus Raw sequence reads	RNA-seq of Bos taurus: adult steer liver	TruSeq Stranded mRNA HT Library Prep			UCDFEST_Liver3	single	RNA-Seq	TRANSCRIPTOMIC	cDNA	Illumina HiSeq 2000	55526338	5552633800	3107133113	NA	NA	NA	NA			NA	VMRD	Zoetis	SUB1331094	NA	9913	2016-02-16 11:35:54				NA	31.0[animalid]	Model organism or animal[biosamplemodel]	1	55524540	54852581
Bos taurus	liver	Angus[breed]	M	1.25y; terminal[dev_stage]	None[disease]; feedlot finished[growth_protocol]		PRJNA311009	SAMN04455377	SRX1584598	SRR3168792	SRA353601	SRS1296181	SRP070110	Bos taurus breed:Angus Raw sequence reads	RNA-seq of Bos taurus: adult steer liver	TruSeq Stranded mRNA HT Library Prep			UCDFEST_Liver2	single	RNA-Seq	TRANSCRIPTOMIC	cDNA	Illumina HiSeq 2000	37402685	3740268500	2023714602	NA	NA	NA	NA			NA	VMRD	Zoetis	SUB1331094	NA	9913	2016-02-16 11:35:54				NA	26.0[animalid]	Model organism or animal[biosamplemodel]	1	37402267	36923781
Bos taurus	liver	Angus[breed]	M	1.25y; terminal[dev_stage]	None[disease]; feedlot finished[growth_protocol]		PRJNA311009	SAMN04455376	SRX1584597	SRR3168791	SRA353601	SRS1296182	SRP070110	Bos taurus breed:Angus Raw sequence reads	RNA-seq of Bos taurus: adult steer liver	TruSeq Stranded mRNA HT Library Prep			UCDFEST_Liver1	single	RNA-Seq	TRANSCRIPTOMIC	cDNA	Illumina HiSeq 2000	50057991	5005799100	2788317856	NA	NA	NA	NA			NA	VMRD	Zoetis	SUB1331094	NA	9913	2016-02-16 11:35:54				NA	22.0[animalid]	Model organism or animal[biosamplemodel]	1	50056274	49428096
Bos taurus	liver	Hereford[breed]	M	12m			PRJNA312148	SAMN05930867	SRX1590620	SRR3176250	SRA354941	SRS1755358	SRP070159	High-throughput transcriptome analysis of liver and pituitary gland of Hereford, Polish Holstein-Frisian, Polish Red cattle breeds. transcriptome	High-throughput transcriptome analysis of liver and pituitary gland of Hereford, Polish Holstein-Frisian, Polish Red cattle breeds.	Illumina Paired-end sequencing of sample SUB1337696 TRANSCRIPTOMIC DNA	CP40		47_1	paired	RNA-Seq	TRANSCRIPTOMIC	other	NextSeq 500	54823221	15981751130	7390218844	NA	NA	312	0	Application Read	Forward	1		BaseSpace	submission_32818743	NA	9913	2016-02-17 17:41:25				NA		SRX1590620[sra_experiment_accession]; Model organism or animal[biosamplemodel]	2	54790389	50160837
Bos taurus	liver	Polish Red[breed]	M	12m			PRJNA312148	SAMN05930868	SRX1590619	SRR3176249	SRA354940	SRS1755360	SRP070159	High-throughput transcriptome analysis of liver and pituitary gland of Hereford, Polish Holstein-Frisian, Polish Red cattle breeds. transcriptome	High-throughput transcriptome analysis of liver and pituitary gland of Hereford, Polish Holstein-Frisian, Polish Red cattle breeds.	Illumina Paired-end sequencing of sample SUB1337696 TRANSCRIPTOMIC DNA	CP24		J23a_DNased_CU	paired	RNA-Seq	TRANSCRIPTOMIC	other	NextSeq 500	20672585	6294947814	2983418288	NA	NA	312	0	Application Read	Forward	1		BaseSpace	submission_32824478	NA	9913	2016-02-17 17:35:30				NA		SRX1590619[sra_experiment_accession]; Model organism or animal[biosamplemodel]	2	20644495	18652693
Bos taurus	liver	Hereford[breed]	M	12m			PRJNA312148	SAMN05930873	SRX1590607	SRR3176237	SRA354933	SRS1755404	SRP070159	High-throughput transcriptome analysis of liver and pituitary gland of Hereford, Polish Holstein-Frisian, Polish Red cattle breeds. transcriptome	High-throughput transcriptome analysis of liver and pituitary gland of Hereford, Polish Holstein-Frisian, Polish Red cattle breeds.	Illumina Paired-end sequencing of sample SUB1337696 TRANSCRIPTOMIC DNA	CP39		46_1	paired	RNA-Seq	TRANSCRIPTOMIC	other	NextSeq 500	23414104	6942433679	3176452643	NA	NA	312	0	Application Read	Forward	1		BaseSpace	submission_32824564	NA	9913	2016-02-17 17:24:15				NA		SRX1590607[sra_experiment_accession]; Model organism or animal[biosamplemodel]	2	23400304	21191292
Bos taurus	liver	Polish HF[breed]	M	12m			PRJNA312148	SAMN05930878	SRX1590602	SRR3176232	SRA354928	SRS1755409	SRP070159	High-throughput transcriptome analysis of liver and pituitary gland of Hereford, Polish Holstein-Frisian, Polish Red cattle breeds. transcriptome	High-throughput transcriptome analysis of liver and pituitary gland of Hereford, Polish Holstein-Frisian, Polish Red cattle breeds.	Illumina Paired-end sequencing of sample SUB1337696 TRANSCRIPTOMIC DNA	CP32		LIV_32	paired	RNA-Seq	TRANSCRIPTOMIC	other	NextSeq 500	18938261	5591430623	2661546166	NA	NA	312	0	Application Read	Forward	1		BaseSpace	submission_32824528	NA	9913	2016-02-17 17:22:19				NA		SRX1590602[sra_experiment_accession]; Model organism or animal[biosamplemodel]	2	18928802	17330350
Bos taurus	liver	Polish HF[breed]	M	12m			PRJNA312148	SAMN05930881	SRX1590599	SRR3176229	SRA354925	SRS1755412	SRP070159	High-throughput transcriptome analysis of liver and pituitary gland of Hereford, Polish Holstein-Frisian, Polish Red cattle breeds. transcriptome	High-throughput transcriptome analysis of liver and pituitary gland of Hereford, Polish Holstein-Frisian, Polish Red cattle breeds.	Illumina Paired-end sequencing of sample SUB1337696 TRANSCRIPTOMIC DNA	CP31		LIV_30	paired	RNA-Seq	TRANSCRIPTOMIC	other	NextSeq 500	18768733	5541618503	2541291452	NA	NA	312	0	Application Read	Forward	1		BaseSpace	submission_32818697	NA	9913	2016-02-17 17:19:13				NA		SRX1590599[sra_experiment_accession]; Model organism or animal[biosamplemodel]	2	18759185	17480196
Bos taurus	liver	Polish Red[breed]	M	12m			PRJNA312148	SAMN05930882	SRX1590598	SRR3176228	SRA354924	SRS1755413	SRP070159	High-throughput transcriptome analysis of liver and pituitary gland of Hereford, Polish Holstein-Frisian, Polish Red cattle breeds. transcriptome	High-throughput transcriptome analysis of liver and pituitary gland of Hereford, Polish Holstein-Frisian, Polish Red cattle breeds.	Illumina Paired-end sequencing of sample SUB1337696 TRANSCRIPTOMIC DNA	CP23		J20a_DNased_CU	paired	RNA-Seq	TRANSCRIPTOMIC	other	NextSeq 500	16460405	5084276700	2416647792	NA	NA	312	0	Application Read	Forward	1		BaseSpace	submission_32818642	NA	9913	2016-02-17 17:19:08				NA		SRX1590598[sra_experiment_accession]; Model organism or animal[biosamplemodel]	2	16441945	15130626
Bos taurus	liver	Polish red[breed]	M	6m			PRJNA312148	SAMN05930865	SRX1595483	SRR3180685	SRA356599	SRS1755336	SRP070159	High-throughput transcriptome analysis of liver and pituitary gland of Hereford, Polish Holstein-Frisian, Polish Red cattle breeds. transcriptome	High-throughput transcriptome analysis of liver and pituitary gland of Hereford, Polish Holstein-Frisian, Polish Red cattle breeds. transcriptome	Illumina Paired-end sequencing of sample SAMN04485563 TRANSCRIPTOMIC DNA	CP20		J12a_DNased_CU	paired	RNA-Seq	TRANSCRIPTOMIC	other	NextSeq 500	27410691	8404401815	4003014600	NA	NA	312	0	Application Read	Forward	1		BaseSpace	submission_32885005	NA	9913	2016-02-20 13:20:10				NA		SRX1595483[sra_experiment_accession]; Model organism or animal[biosamplemodel]	2	27380040	24703231
Bos taurus	liver	Hereford[breed]	M	6m			PRJNA312148	SAMN05930866	SRX1595481	SRR3180682	SRA356597	SRS1755337	SRP070159	High-throughput transcriptome analysis of liver and pituitary gland of Hereford, Polish Holstein-Frisian, Polish Red cattle breeds. transcriptome	High-throughput transcriptome analysis of liver and pituitary gland of Hereford, Polish Holstein-Frisian, Polish Red cattle breeds. transcriptome	Illumina Paired-end sequencing of sample SAMN04485563 TRANSCRIPTOMIC DNA	CP36		LIV_3	paired	RNA-Seq	TRANSCRIPTOMIC	other	NextSeq 500	35213151	10431390988	4824364807	NA	NA	312	0	Application Read	Forward	1		BaseSpace	submission_32885013	NA	9913	2016-02-20 12:19:08				NA		SRX1595481[sra_experiment_accession]; Model organism or animal[biosamplemodel]	2	35190392	31832593
Bos taurus	liver	Polish HF[breed]	M	6m			PRJNA312148	SAMN05930871	SRX1590610	SRR3176240	SRA354936	SRS1755402	SRP070159	High-throughput transcriptome analysis of liver and pituitary gland of Hereford, Polish Holstein-Frisian, Polish Red cattle breeds. transcriptome	High-throughput transcriptome analysis of liver and pituitary gland of Hereford, Polish Holstein-Frisian, Polish Red cattle breeds.	Illumina Paired-end sequencing of sample SUB1337696 TRANSCRIPTOMIC DNA	CP28		LIV_25	paired	RNA-Seq	TRANSCRIPTOMIC	other	NextSeq 500	20237253	5962689496	2790673865	NA	NA	312	0	Application Read	Forward	1		BaseSpace	submission_32824499	NA	9913	2016-02-17 17:32:08				NA		SRX1590610[sra_experiment_accession]; Model organism or animal[biosamplemodel]	2	20226277	18702670
Bos taurus	liver	Hereford[breed]	M	6m			PRJNA312148	SAMN05930876	SRX1590604	SRR3176234	SRA354930	SRS1755407	SRP070159	High-throughput transcriptome analysis of liver and pituitary gland of Hereford, Polish Holstein-Frisian, Polish Red cattle breeds. transcriptome	High-throughput transcriptome analysis of liver and pituitary gland of Hereford, Polish Holstein-Frisian, Polish Red cattle breeds.	Illumina Paired-end sequencing of sample SUB1337696 TRANSCRIPTOMIC DNA	CP35		LIV_1	paired	RNA-Seq	TRANSCRIPTOMIC	other	NextSeq 500	22398470	6627933788	3060576671	NA	NA	312	0	Application Read	Forward	1		BaseSpace	submission_32824536	NA	9913	2016-02-17 17:23:13				NA		SRX1590604[sra_experiment_accession]; Model organism or animal[biosamplemodel]	2	22384337	20448226
Bos taurus	liver	Polish HF[breed]	M	6m			PRJNA312148	SAMN05930880	SRX1590600	SRR3176230	SRA354926	SRS1755411	SRP070159	High-throughput transcriptome analysis of liver and pituitary gland of Hereford, Polish Holstein-Frisian, Polish Red cattle breeds. transcriptome	High-throughput transcriptome analysis of liver and pituitary gland of Hereford, Polish Holstein-Frisian, Polish Red cattle breeds.	Illumina Paired-end sequencing of sample SUB1337696 TRANSCRIPTOMIC DNA	CP27-maybe		LIV_24	paired	RNA-Seq	TRANSCRIPTOMIC	other	NextSeq 500	13405049	4091645949	1923717460	NA	NA	312	0	Application Read	Forward	1		BaseSpace	submission_32825417	NA	9913	2016-02-17 17:21:07				NA		SRX1590600[sra_experiment_accession]; Model organism or animal[biosamplemodel]	2	13398012	11378949
Bos taurus	liver	Polish Red[breed]	M	6m			PRJNA312148	SAMN05930883	SRX1590547	SRR3176171	SRA354921	SRS1755418	SRP070159	High-throughput transcriptome analysis of liver and pituitary gland of Hereford, Polish Holstein-Frisian, Polish Red cattle breeds. transcriptome	High-throughput transcriptome analysis of liver and pituitary gland of Hereford, Polish Holstein-Frisian, Polish Red cattle breeds.	Illumina Paired-end sequencing of sample SUB1337696 TRANSCRIPTOMIC DNA	CP19		J10a_DNased_CU	paired	RNA-Seq	TRANSCRIPTOMIC	other	NextSeq 500	28827029	8901236321	4237648987	NA	NA	312	0	Application Read	Forward	1		BaseSpace	submission_32824447	NA	9913	2016-02-17 16:54:12				NA		SRX1590547[sra_experiment_accession]; Model organism or animal[biosamplemodel]	2	28794597	26374635
Bos taurus	liver	Hereford[breed]	M	9m			PRJNA312148	SAMN05930864	SRX1595484	SRR3180686	SRA356600	SRS1755335	SRP070159	High-throughput transcriptome analysis of liver and pituitary gland of Hereford, Polish Holstein-Frisian, Polish Red cattle breeds. transcriptome	High-throughput transcriptome analysis of liver and pituitary gland of Hereford, Polish Holstein-Frisian, Polish Red cattle breeds. transcriptome	Illumina Paired-end sequencing of sample SAMN04485563 TRANSCRIPTOMIC DNA	REPEAT-CP37		LIV_6	paired	RNA-Seq	TRANSCRIPTOMIC	other	NextSeq 500	39350698	11454660054	5230352213	NA	NA	312	0	Application Read	Forward	1		BaseSpace	submission_32886018	NA	9913	2016-02-20 13:20:16				NA		SRX1595484[sra_experiment_accession]; Model organism or animal[biosamplemodel]	2	39320715	35524426
Bos taurus	liver	Polish HF[breed]	M	9m			PRJNA312148	SAMN05930870	SRX1590611	SRR3176241	SRA354937	SRS1755401	SRP070159	High-throughput transcriptome analysis of liver and pituitary gland of Hereford, Polish Holstein-Frisian, Polish Red cattle breeds. transcriptome	High-throughput transcriptome analysis of liver and pituitary gland of Hereford, Polish Holstein-Frisian, Polish Red cattle breeds.	Illumina Paired-end sequencing of sample SUB1337696 TRANSCRIPTOMIC DNA	CP29		LIV_28	paired	RNA-Seq	TRANSCRIPTOMIC	other	NextSeq 500	28561064	8449962978	3890427730	NA	NA	312	0	Application Read	Forward	1		BaseSpace	submission_32824509	NA	9913	2016-02-17 17:32:12				NA		SRX1590611[sra_experiment_accession]; Model organism or animal[biosamplemodel]	2	28545736	26046820
Bos taurus	liver	Hereford[breed]	M	9m			PRJNA312148	SAMN05930874	SRX1590606	SRR3176236	SRA354932	SRS1755405	SRP070159	High-throughput transcriptome analysis of liver and pituitary gland of Hereford, Polish Holstein-Frisian, Polish Red cattle breeds. transcriptome	High-throughput transcriptome analysis of liver and pituitary gland of Hereford, Polish Holstein-Frisian, Polish Red cattle breeds.	Illumina Paired-end sequencing of sample SUB1337696 TRANSCRIPTOMIC DNA	LIV7-CP38		LIV_5	paired	RNA-Seq	TRANSCRIPTOMIC	other	NextSeq 500	15705147	4782949775	2217785575	NA	NA	312	0	Application Read	Forward	1		BaseSpace	submission_32825467	NA	9913	2016-02-17 17:23:41				NA		SRX1590606[sra_experiment_accession]; Model organism or animal[biosamplemodel]	2	15697447	14422743
Bos taurus	liver	Polish Red[breed]	M	9m			PRJNA312148	SAMN05930875	SRX1590605	SRR3176235	SRA354931	SRS1755406	SRP070159	High-throughput transcriptome analysis of liver and pituitary gland of Hereford, Polish Holstein-Frisian, Polish Red cattle breeds. transcriptome	High-throughput transcriptome analysis of liver and pituitary gland of Hereford, Polish Holstein-Frisian, Polish Red cattle breeds.	Illumina Paired-end sequencing of sample SUB1337696 TRANSCRIPTOMIC DNA	CP22		J18a_DNased_CU	paired	RNA-Seq	TRANSCRIPTOMIC	other	NextSeq 500	56428451	17497166461	8306992573	NA	NA	312	0	Application Read	Forward	1		BaseSpace	submission_32825390	NA	9913	2016-02-17 17:23:34				NA		SRX1590605[sra_experiment_accession]; Model organism or animal[biosamplemodel]	2	56366691	51535206
Bos taurus	liver	Polish HF[breed]	M	9m			PRJNA312148	SAMN05930877	SRX1590603	SRR3176233	SRA354929	SRS1755408	SRP070159	High-throughput transcriptome analysis of liver and pituitary gland of Hereford, Polish Holstein-Frisian, Polish Red cattle breeds. transcriptome	High-throughput transcriptome analysis of liver and pituitary gland of Hereford, Polish Holstein-Frisian, Polish Red cattle breeds.	Illumina Paired-end sequencing of sample SUB1337696 TRANSCRIPTOMIC DNA	CP30		LIV_50	paired	RNA-Seq	TRANSCRIPTOMIC	other	NextSeq 500	24978076	7359255362	3382093930	NA	NA	312	0	Application Read	Forward	1		BaseSpace	submission_32818688	NA	9913	2016-02-17 17:23:08				NA		SRX1590603[sra_experiment_accession]; Model organism or animal[biosamplemodel]	2	24963802	22843440
Bos taurus	liver	Holstein[breed]	NAN		Control (Low Concentrate)[diet]; High[feed_efficiency]; 1.0[parity_number]		PRJNA357463	SAMN06141697	SRX2423027	SRR5110641	SRA503610	SRS1860095	SRP095120	RNA-Seq transcriptomics and pathway analyses reveal potential regulatory genes and molecular mechanisms in high- and low-feed efficient Nordic dairy cattle	GSM2429031: Holstein_19_C; Bos taurus; RNA-Seq		Holstein_19_C			paired	RNA-Seq	TRANSCRIPTOMIC	cDNA	Illumina HiSeq 2500	29318914	5863782800	2137774269	NA	NA	NA	NA			NA		GEO	GEO: GSE92398	28340555	9913	2017-03-09 10:02:02				NA			2	29160764	28115031
Bos taurus	liver	Jersey[breed]	NAN		Control (Low Concentrate)[diet]; Low[feed_efficiency]; 1.0[parity_number]		PRJNA357463	SAMN06141699	SRX2423025	SRR5110639	SRA503610	SRS1860092	SRP095120	RNA-Seq transcriptomics and pathway analyses reveal potential regulatory genes and molecular mechanisms in high- and low-feed efficient Nordic dairy cattle	GSM2429029: Jersey_18_C; Bos taurus; RNA-Seq		Jersey_18_C			paired	RNA-Seq	TRANSCRIPTOMIC	cDNA	Illumina HiSeq 2500	33044307	6608861400	2484243573	NA	NA	NA	NA			NA		GEO	GEO: GSE92398	28340555	9913	2017-03-09 10:02:02				NA			2	32837741	31400731
Bos taurus	liver	Jersey[breed]	NAN		Control (Low Concentrate)[diet]; High[feed_efficiency]; 1.0[parity_number]		PRJNA357463	SAMN06141701	SRX2423023	SRR5110637	SRA503610	SRS1860090	SRP095120	RNA-Seq transcriptomics and pathway analyses reveal potential regulatory genes and molecular mechanisms in high- and low-feed efficient Nordic dairy cattle	GSM2429027: Jersey_17_C; Bos taurus; RNA-Seq		Jersey_17_C			paired	RNA-Seq	TRANSCRIPTOMIC	cDNA	Illumina HiSeq 2500	26744405	5348881000	1972195723	NA	NA	NA	NA			NA		GEO	GEO: GSE92398	28340555	9913	2017-03-09 10:02:02				NA			2	26597719	25508715
Bos taurus	liver	Holstein[breed]	NAN		Control (Low Concentrate)[diet]; High[feed_efficiency]; 1.0[parity_number]		PRJNA357463	SAMN06141703	SRX2423021	SRR5110635	SRA503610	SRS1860088	SRP095120	RNA-Seq transcriptomics and pathway analyses reveal potential regulatory genes and molecular mechanisms in high- and low-feed efficient Nordic dairy cattle	GSM2429025: Holstein_16_C; Bos taurus; RNA-Seq		Holstein_16_C			paired	RNA-Seq	TRANSCRIPTOMIC	cDNA	Illumina HiSeq 2500	29000768	5800153600	2157682855	NA	NA	NA	NA			NA		GEO	GEO: GSE92398	28340555	9913	2017-03-09 10:02:02				NA			2	28823644	27717133
Bos taurus	liver	Holstein[breed]	NAN		Control (Low Concentrate)[diet]; Low[feed_efficiency]; 1.0[parity_number]		PRJNA357463	SAMN06141705	SRX2423019	SRR5110633	SRA503610	SRS1860086	SRP095120	RNA-Seq transcriptomics and pathway analyses reveal potential regulatory genes and molecular mechanisms in high- and low-feed efficient Nordic dairy cattle	GSM2429023: Holstein_15_C; Bos taurus; RNA-Seq		Holstein_15_C			paired	RNA-Seq	TRANSCRIPTOMIC	cDNA	Illumina HiSeq 2500	27534714	5506942800	1994211962	NA	NA	NA	NA			NA		GEO	GEO: GSE92398	28340555	9913	2017-03-09 10:02:02				NA			2	27321805	26471055
Bos taurus	liver	Jersey[breed]	NAN		Control (Low Concentrate)[diet]; High[feed_efficiency]; 1.0[parity_number]		PRJNA357463	SAMN06141707	SRX2423017	SRR5110631	SRA503610	SRS1860084	SRP095120	RNA-Seq transcriptomics and pathway analyses reveal potential regulatory genes and molecular mechanisms in high- and low-feed efficient Nordic dairy cattle	GSM2429021: Jersey_14_C; Bos taurus; RNA-Seq		Jersey_14_C			paired	RNA-Seq	TRANSCRIPTOMIC	cDNA	Illumina HiSeq 2500	28930267	5786053400	2093098296	NA	NA	NA	NA			NA		GEO	GEO: GSE92398	28340555	9913	2017-03-09 10:02:02				NA			2	28709274	27781332
Bos taurus	liver	Jersey[breed]	NAN		Control (Low Concentrate)[diet]; Low[feed_efficiency]; 1.0[parity_number]		PRJNA357463	SAMN06141709	SRX2423015	SRR5110629	SRA503610	SRS1860082	SRP095120	RNA-Seq transcriptomics and pathway analyses reveal potential regulatory genes and molecular mechanisms in high- and low-feed efficient Nordic dairy cattle	GSM2429019: Jersey_13_C; Bos taurus; RNA-Seq		Jersey_13_C			paired	RNA-Seq	TRANSCRIPTOMIC	cDNA	Illumina HiSeq 2500	30860841	6172168200	2293935401	NA	NA	NA	NA			NA		GEO	GEO: GSE92398	28340555	9913	2017-03-09 10:02:02				NA			2	30690558	29516604
Bos taurus	liver	Jersey[breed]	NAN		Control (Low Concentrate)[diet]; Low[feed_efficiency]; 2.0[parity_number]		PRJNA357463	SAMN06141711	SRX2423013	SRR5110627	SRA503610	SRS1860080	SRP095120	RNA-Seq transcriptomics and pathway analyses reveal potential regulatory genes and molecular mechanisms in high- and low-feed efficient Nordic dairy cattle	GSM2429017: Jersey_12_C; Bos taurus; RNA-Seq		Jersey_12_C			paired	RNA-Seq	TRANSCRIPTOMIC	cDNA	Illumina HiSeq 2500	29512499	5902499800	2159873269	NA	NA	NA	NA			NA		GEO	GEO: GSE92398	28340555	9913	2017-03-09 10:02:02				NA			2	29362441	28327531
Bos taurus	liver	Holstein[breed]	NAN		Control (Low Concentrate)[diet]; High[feed_efficiency]; 2.0[parity_number]		PRJNA357463	SAMN06141713	SRX2423011	SRR5110625	SRA503610	SRS1860078	SRP095120	RNA-Seq transcriptomics and pathway analyses reveal potential regulatory genes and molecular mechanisms in high- and low-feed efficient Nordic dairy cattle	GSM2429015: Holstein_11_C; Bos taurus; RNA-Seq		Holstein_11_C			paired	RNA-Seq	TRANSCRIPTOMIC	cDNA	Illumina HiSeq 2500	28853537	5770707400	2112636873	NA	NA	NA	NA			NA		GEO	GEO: GSE92398	28340555	9913	2017-03-09 10:02:02				NA			2	28719747	27681564
Bos taurus	liver	Jersey[breed]	NAN		Control (Low Concentrate)[diet]; High[feed_efficiency]; 2.0[parity_number]		PRJNA357463	SAMN06141715	SRX2423009	SRR5110623	SRA503610	SRS1860077	SRP095120	RNA-Seq transcriptomics and pathway analyses reveal potential regulatory genes and molecular mechanisms in high- and low-feed efficient Nordic dairy cattle	GSM2429013: Jersey_10_C; Bos taurus; RNA-Seq		Jersey_10_C			paired	RNA-Seq	TRANSCRIPTOMIC	cDNA	Illumina HiSeq 2500	26591128	5318225600	1966754118	NA	NA	NA	NA			NA		GEO	GEO: GSE92398	28340555	9913	2017-03-09 10:02:01				NA			2	26426671	25500357
Bos taurus	liver	Holstein[breed]	NAN		Control (Low Concentrate)[diet]; Low[feed_efficiency]; 2.0[parity_number]		PRJNA357463	SAMN06141717	SRX2423007	SRR5110621	SRA503610	SRS1860074	SRP095120	RNA-Seq transcriptomics and pathway analyses reveal potential regulatory genes and molecular mechanisms in high- and low-feed efficient Nordic dairy cattle	GSM2429011: Holstein_9_C; Bos taurus; RNA-Seq		Holstein_9_C			paired	RNA-Seq	TRANSCRIPTOMIC	cDNA	Illumina HiSeq 2500	28632834	5726566800	2106182686	NA	NA	NA	NA			NA		GEO	GEO: GSE92398	28340555	9913	2017-03-09 10:02:01				NA			2	28462006	27404612
Bos taurus	liver	Jersey[breed]	NAN		Control (Low Concentrate)[diet]; High[feed_efficiency]; 3.0[parity_number]		PRJNA357463	SAMN06141722	SRX2423005	SRR5110619	SRA503610	SRS1860072	SRP095120	RNA-Seq transcriptomics and pathway analyses reveal potential regulatory genes and molecular mechanisms in high- and low-feed efficient Nordic dairy cattle	GSM2429009: Jersey_8_C; Bos taurus; RNA-Seq		Jersey_8_C			paired	RNA-Seq	TRANSCRIPTOMIC	cDNA	Illumina HiSeq 2500	26359943	5271988600	1926659543	NA	NA	NA	NA			NA		GEO	GEO: GSE92398	28340555	9913	2017-03-09 10:02:01				NA			2	26210842	25349280
Bos taurus	liver	Holstein[breed]	NAN		Control (Low Concentrate)[diet]; Low[feed_efficiency]; 2.0[parity_number]		PRJNA357463	SAMN06141724	SRX2423003	SRR5110617	SRA503610	SRS1860070	SRP095120	RNA-Seq transcriptomics and pathway analyses reveal potential regulatory genes and molecular mechanisms in high- and low-feed efficient Nordic dairy cattle	GSM2429007: Holstein_7_C; Bos taurus; RNA-Seq		Holstein_7_C			paired	RNA-Seq	TRANSCRIPTOMIC	cDNA	Illumina HiSeq 2500	25404600	5080920000	1892279895	NA	NA	NA	NA			NA		GEO	GEO: GSE92398	28340555	9913	2017-03-09 10:02:01				NA			2	25259036	24340569
Bos taurus	liver	Holstein[breed]	NAN		Control (Low Concentrate)[diet]; High[feed_efficiency]; 3.0[parity_number]		PRJNA357463	SAMN06141718	SRX2423001	SRR5110615	SRA503610	SRS1860068	SRP095120	RNA-Seq transcriptomics and pathway analyses reveal potential regulatory genes and molecular mechanisms in high- and low-feed efficient Nordic dairy cattle	GSM2429005: Holstein_6_C; Bos taurus; RNA-Seq		Holstein_6_C			paired	RNA-Seq	TRANSCRIPTOMIC	cDNA	Illumina HiSeq 2500	28624491	5724898200	2125541884	NA	NA	NA	NA			NA		GEO	GEO: GSE92398	28340555	9913	2017-03-09 10:02:01				NA			2	28434375	27365225
Bos taurus	liver	Jersey[breed]	NAN		Control (Low Concentrate)[diet]; High[feed_efficiency]; 3.0[parity_number]		PRJNA357463	SAMN06141720	SRX2422999	SRR5110613	SRA503610	SRS1860066	SRP095120	RNA-Seq transcriptomics and pathway analyses reveal potential regulatory genes and molecular mechanisms in high- and low-feed efficient Nordic dairy cattle	GSM2429003: Jersey_5_C; Bos taurus; RNA-Seq		Jersey_5_C			paired	RNA-Seq	TRANSCRIPTOMIC	cDNA	Illumina HiSeq 2500	26912552	5382510400	2001196663	NA	NA	NA	NA			NA		GEO	GEO: GSE92398	28340555	9913	2017-03-09 10:02:01				NA			2	26761966	25702299
Bos taurus	liver	Jersey[breed]	NAN		Control (Low Concentrate)[diet]; Low[feed_efficiency]; 3.0[parity_number]		PRJNA357463	SAMN06141727	SRX2422997	SRR5110611	SRA503610	SRS1860065	SRP095120	RNA-Seq transcriptomics and pathway analyses reveal potential regulatory genes and molecular mechanisms in high- and low-feed efficient Nordic dairy cattle	GSM2429001: Jersey_4_C; Bos taurus; RNA-Seq		Jersey_4_C			paired	RNA-Seq	TRANSCRIPTOMIC	cDNA	Illumina HiSeq 2500	31701623	6340324600	2344935549	NA	NA	NA	NA			NA		GEO	GEO: GSE92398	28340555	9913	2017-03-09 10:02:01				NA			2	31520530	30372864
Bos taurus	liver	Jersey[breed]	NAN		Control (Low Concentrate)[diet]; Low[feed_efficiency]; 3.0[parity_number]		PRJNA357463	SAMN06141729	SRX2422995	SRR5110609	SRA503610	SRS1860062	SRP095120	RNA-Seq transcriptomics and pathway analyses reveal potential regulatory genes and molecular mechanisms in high- and low-feed efficient Nordic dairy cattle	GSM2428999: Jersey_3_C; Bos taurus; RNA-Seq		Jersey_3_C			paired	RNA-Seq	TRANSCRIPTOMIC	cDNA	Illumina HiSeq 2500	27094469	5418893800	1972739377	NA	NA	NA	NA			NA		GEO	GEO: GSE92398	28340555	9913	2017-03-09 10:02:01				NA			2	26877909	25828443
Bos taurus	liver	Holstein[breed]	NAN		Control (Low Concentrate)[diet]; Low[feed_efficiency]; 3.0[parity_number]		PRJNA357463	SAMN06141731	SRX2422993	SRR5110607	SRA503610	SRS1860060	SRP095120	RNA-Seq transcriptomics and pathway analyses reveal potential regulatory genes and molecular mechanisms in high- and low-feed efficient Nordic dairy cattle	GSM2428997: Holstein_2_C; Bos taurus; RNA-Seq		Holstein_2_C			paired	RNA-Seq	TRANSCRIPTOMIC	cDNA	Illumina HiSeq 2500	28422414	5684482800	2055065254	NA	NA	NA	NA			NA		GEO	GEO: GSE92398	28340555	9913	2017-03-09 10:02:01				NA			2	28279473	27384495
Bos taurus	liver	Holstein[breed]	NAN		Control (Low Concentrate)[diet]; High[feed_efficiency]; 3.0[parity_number]		PRJNA357463	SAMN06141733	SRX2422991	SRR5110605	SRA503610	SRS1860058	SRP095120	RNA-Seq transcriptomics and pathway analyses reveal potential regulatory genes and molecular mechanisms in high- and low-feed efficient Nordic dairy cattle	GSM2428995: Holstein_1_C; Bos taurus; RNA-Seq		Holstein_1_C			paired	RNA-Seq	TRANSCRIPTOMIC	cDNA	Illumina HiSeq 2500	26977596	5395519200	1959929244	NA	NA	NA	NA			NA		GEO	GEO: GSE92398	28340555	9913	2017-03-09 10:02:01				NA			2	26773597	25886653
Bos taurus	liver	china[ecotype]		1 year			PRJNA387436	SAMN07151206	SRX2843784	SRR5585871	SRA564956	SRS2216812	SRP107827	Transcriptome of cattle,yak ,and dzo	cattle liver transcriptome		cattle-liver			paired	RNA-Seq	TRANSCRIPTOMIC	PolyA	Illumina HiSeq 2500	17319334	4329833500	1817912540	NA	0	250	0	Application Read	Forward	1	animal genome big data lab	Northwest A&F University	cattle transcriptome	NA	9913	2018-03-01 00:07:05	yunnan			NA		Model organism or animal[biosamplemodel]	2	17319334	16575324
Bos taurus	liver	china[ecotype]		1.5 year			PRJNA387436	SAMN07151207	SRX2843785	SRR5585872	SRA564956	SRS2216813	SRP107827	Transcriptome of cattle,yak ,and dzo	dzo liver transcriptome		cattle-liver			paired	RNA-Seq	TRANSCRIPTOMIC	PolyA	Illumina HiSeq 2500	30152810	3769101250	1428497182	NA	0	250	0	Application Read	Forward	1	animal genome big data lab	Northwest A&F University	cattle transcriptome	NA	9913	2018-03-01 00:07:05	yunnan			NA		Model organism or animal[biosamplemodel]	1	30152810	29906021
Bos taurus	liver	Bos taurus[breed]	F	8-10 monthes	from_80%_forage_ group		PRJNA391214	SAMN07259340	SRX2949972	SRR5749759	SRA580469	SRS2308438	SRP110260	Bos taurus Transcriptome or Gene expression	heifers	F:C heifers	from_80%_forage_ group		S8011	paired	RNA-Seq	TRANSCRIPTOMIC	cDNA	Illumina HiSeq 2500	24350723	6136382196	2964879122	NA	NA	250	0	Application Read	Forward	1	Animal Science and Technology	China Agricultural University	SUB2796761	NA	9913	2018-01-23 12:38:11			China[birth_location]	NA	CAU[collected_by]	Model organism or animal[biosamplemodel]	2	24350723	24030361
Bos taurus	liver	Bos taurus[breed]	F	8-10 monthes	from_40%_forage_ group		PRJNA391214	SAMN07259349	SRX2949998	SRR5749733	SRA580469	SRS2308440	SRP110260	Bos taurus Transcriptome or Gene expression	heifers	F:C heifers	from_40%_forage_ group		S4007	paired	RNA-Seq	TRANSCRIPTOMIC	cDNA	Illumina HiSeq 2500	19808547	4991753844	2370575401	NA	NA	NA	NA			NA	Animal Science and Technology	China Agricultural University	SUB2796761	NA	9913	2018-01-23 12:38:11			China[birth_location]	NA	CAU[collected_by]	Model organism or animal[biosamplemodel]	2	19808547	19564601
Bos taurus	liver	Bos taurus[breed]	F	8-10 monthes	from_60%_forage_ group		PRJNA391214	SAMN07259348	SRX2949985	SRR5749746	SRA580469	SRS2308439	SRP110260	Bos taurus Transcriptome or Gene expression	heifers	F:C heifers	from_60%_forage_ group		S6011	paired	RNA-Seq	TRANSCRIPTOMIC	cDNA	Illumina HiSeq 2500	24651799	6212253348	2965319452	NA	NA	NA	NA			NA	Animal Science and Technology	China Agricultural University	SUB2796761	NA	9913	2018-01-23 12:38:11			China[birth_location]	NA	CAU[collected_by]	Model organism or animal[biosamplemodel]	2	24651799	24358382
Bos taurus	liver	Holstein[breed]	F	lactating[dev_stage]	FCE0688-liver[stud_book_number]		PRJNA392196	SAMN07311049	SRX2982313	SRR5802935	SRA583754	SRS2335353	SRP111067	Bos taurus blood and liver RNA sequence reads	RNAseq of Bos Taurus: FCE0688-liver	SureSelect Strand Specific RNA Library Prep Kit (Agilent)	Bos Taurus Sample FCE0688-liver	FCE0688-liver	FCE0688-liver-RNA	paired	RNA-Seq	TRANSCRIPTOMIC	cDNA	Illumina HiSeq 2000	18408805	4418113200	3290237851	NA	NA	NA	NA			NA	Agriculture Victoria	Department of Economic Development, Jobs, Transport and Resources	SUB2837537	NA	9913	2017-07-04 19:12:12	DEDJTR			NA		Model organism or animal[biosamplemodel]	2	18342839	15283930
Bos taurus	liver	Holstein[breed]	F	lactating[dev_stage]	FCE0705-liver[stud_book_number]		PRJNA392196	SAMN07311051	SRX2982311	SRR5802937	SRA583754	SRS2335350	SRP111067	Bos taurus blood and liver RNA sequence reads	RNAseq of Bos Taurus: FCE0705-liver	SureSelect Strand Specific RNA Library Prep Kit (Agilent)	Bos Taurus Sample FCE0705-liver	FCE0705-liver	FCE0705-liver-RNA	paired	RNA-Seq	TRANSCRIPTOMIC	cDNA	Illumina HiSeq 2000	19295362	3897663124	2441050015	NA	NA	NA	NA			NA	Agriculture Victoria	Department of Economic Development, Jobs, Transport and Resources	SUB2837537	NA	9913	2017-07-04 19:10:12	DEDJTR			NA		Model organism or animal[biosamplemodel]	2	19156515	17242012
Bos taurus	liver	Holstein[breed]	F	lactating[dev_stage]	FCE0606-liver[stud_book_number]		PRJNA392196	SAMN07311045	SRX2982309	SRR5802939	SRA583754	SRS2335349	SRP111067	Bos taurus blood and liver RNA sequence reads	RNAseq of Bos Taurus: FCE0606-liver	SureSelect Strand Specific RNA Library Prep Kit (Agilent)	Bos Taurus Sample FCE0606-liver	FCE0606-liver	FCE0606-liver-RNA	paired	RNA-Seq	TRANSCRIPTOMIC	cDNA	Illumina HiSeq 2000	16975206	4074049440	3035087126	NA	NA	NA	NA			NA	Agriculture Victoria	Department of Economic Development, Jobs, Transport and Resources	SUB2837537	NA	9913	2017-07-04 19:11:12	DEDJTR			NA		Model organism or animal[biosamplemodel]	2	16856137	14327888
Bos taurus	liver	Holstein[breed]	F	lactating[dev_stage]	FCE0608-liver[stud_book_number]		PRJNA392196	SAMN07311047	SRX2982307	SRR5802941	SRA583754	SRS2335347	SRP111067	Bos taurus blood and liver RNA sequence reads	RNAseq of Bos Taurus: FCE0608-liver	SureSelect Strand Specific RNA Library Prep Kit (Agilent)	Bos Taurus Sample FCE0608-liver	FCE0608-liver	FCE0608-liver-RNA	paired	RNA-Seq	TRANSCRIPTOMIC	cDNA	Illumina HiSeq 2000	20112396	4030077030	2748086158	NA	NA	NA	NA			NA	Agriculture Victoria	Department of Economic Development, Jobs, Transport and Resources	SUB2837537	NA	9913	2017-07-04 19:15:21	DEDJTR			NA		Model organism or animal[biosamplemodel]	2	20112396	19110800
Bos taurus	liver	Holstein[breed]	F	lactating[dev_stage]	FCE0706-liver[stud_book_number]		PRJNA392196	SAMN07311053	SRX2982305	SRR5802943	SRA583754	SRS2335346	SRP111067	Bos taurus blood and liver RNA sequence reads	RNAseq of Bos Taurus: FCE0706-liver	SureSelect Strand Specific RNA Library Prep Kit (Agilent)	Bos Taurus Sample FCE0706-liver	FCE0706-liver	FCE0706-liver-RNA	paired	RNA-Seq	TRANSCRIPTOMIC	cDNA	Illumina HiSeq 2000	16016000	3235232000	2038534690	NA	NA	NA	NA			NA	Agriculture Victoria	Department of Economic Development, Jobs, Transport and Resources	SUB2837537	NA	9913	2017-07-04 19:09:11	DEDJTR			NA		Model organism or animal[biosamplemodel]	2	15903336	14881533
Bos taurus	liver	Holstein[breed]	F	lactating[dev_stage]	FCE0800-liver[stud_book_number]		PRJNA392196	SAMN07311073	SRX2982304	SRR5802944	SRA583754	SRS2335344	SRP111067	Bos taurus blood and liver RNA sequence reads	RNAseq of Bos Taurus: FCE0800-liver	SureSelect Strand Specific RNA Library Prep Kit (Agilent)	Bos Taurus Sample FCE0800-liver	FCE0800-liver	FCE0800-liver-RNA	paired	RNA-Seq	TRANSCRIPTOMIC	cDNA	Illumina HiSeq 2000	24297307	4868595866	3308038117	NA	NA	NA	NA			NA	Agriculture Victoria	Department of Economic Development, Jobs, Transport and Resources	SUB2837537	NA	9913	2017-07-04 19:21:20	DEDJTR			NA		Model organism or animal[biosamplemodel]	2	24297307	22943675
Bos taurus	liver	Holstein[breed]	F	lactating[dev_stage]	FCE0798-liver[stud_book_number]		PRJNA392196	SAMN07311071	SRX2982302	SRR5802946	SRA583754	SRS2335342	SRP111067	Bos taurus blood and liver RNA sequence reads	RNAseq of Bos Taurus: FCE0798-liver	SureSelect Strand Specific RNA Library Prep Kit (Agilent)	Bos Taurus Sample FCE0798-liver	FCE0798-liver	FCE0798-liver-RNA	paired	RNA-Seq	TRANSCRIPTOMIC	cDNA	Illumina HiSeq 2000	17687261	4244942640	3161113449	NA	NA	NA	NA			NA	Agriculture Victoria	Department of Economic Development, Jobs, Transport and Resources	SUB2837537	NA	9913	2017-07-04 19:11:12	DEDJTR			NA		Model organism or animal[biosamplemodel]	2	17624677	14770145
Bos taurus	liver	Holstein[breed]	F	lactating[dev_stage]	FCE0781-liver[stud_book_number]		PRJNA392196	SAMN07311069	SRX2982300	SRR5802948	SRA583754	SRS2335341	SRP111067	Bos taurus blood and liver RNA sequence reads	RNAseq of Bos Taurus: FCE0781-liver	SureSelect Strand Specific RNA Library Prep Kit (Agilent)	Bos Taurus Sample FCE0781-liver	FCE0781-liver	FCE0781-liver-RNA	paired	RNA-Seq	TRANSCRIPTOMIC	cDNA	Illumina HiSeq 2000	16305524	3913325760	2910791974	NA	NA	NA	NA			NA	Agriculture Victoria	Department of Economic Development, Jobs, Transport and Resources	SUB2837537	NA	9913	2017-07-04 19:10:12	DEDJTR			NA		Model organism or animal[biosamplemodel]	2	16247032	13447263
Bos taurus	liver	Holstein[breed]	F	lactating[dev_stage]	FCE0778-liver[stud_book_number]		PRJNA392196	SAMN07311067	SRX2982298	SRR5802950	SRA583754	SRS2335338	SRP111067	Bos taurus blood and liver RNA sequence reads	RNAseq of Bos Taurus: FCE0778-liver	SureSelect Strand Specific RNA Library Prep Kit (Agilent)	Bos Taurus Sample FCE0778-liver	FCE0778-liver	FCE0778-liver-RNA	paired	RNA-Seq	TRANSCRIPTOMIC	cDNA	Illumina HiSeq 2000	19013317	4563196080	3392414350	NA	NA	NA	NA			NA	Agriculture Victoria	Department of Economic Development, Jobs, Transport and Resources	SUB2837537	NA	9913	2017-07-04 19:15:21	DEDJTR			NA		Model organism or animal[biosamplemodel]	2	18945608	15547349
Bos taurus	liver	Holstein[breed]	F	lactating[dev_stage]	FCE0761-liver[stud_book_number]		PRJNA392196	SAMN07311065	SRX2982296	SRR5802952	SRA583754	SRS2335337	SRP111067	Bos taurus blood and liver RNA sequence reads	RNAseq of Bos Taurus: FCE0761-liver	SureSelect Strand Specific RNA Library Prep Kit (Agilent)	Bos Taurus Sample FCE0761-liver	FCE0761-liver	FCE0761-liver-RNA	paired	RNA-Seq	TRANSCRIPTOMIC	cDNA	Illumina HiSeq 2000	26567166	5323334226	3629619267	NA	NA	NA	NA			NA	Agriculture Victoria	Department of Economic Development, Jobs, Transport and Resources	SUB2837537	NA	9913	2017-07-04 19:21:20	DEDJTR			NA		Model organism or animal[biosamplemodel]	2	26567166	25083833
Bos taurus	liver	Holstein[breed]	F	lactating[dev_stage]	FCE0857-liver[stud_book_number]		PRJNA392196	SAMN07311083	SRX2982293	SRR5802955	SRA583754	SRS2335333	SRP111067	Bos taurus blood and liver RNA sequence reads	RNAseq of Bos Taurus: FCE0857-liver	SureSelect Strand Specific RNA Library Prep Kit (Agilent)	Bos Taurus Sample FCE0857-liver	FCE0857-liver	FCE0857-liver-RNA	paired	RNA-Seq	TRANSCRIPTOMIC	cDNA	Illumina HiSeq 2000	14804370	3553048800	2650265390	NA	NA	NA	NA			NA	Agriculture Victoria	Department of Economic Development, Jobs, Transport and Resources	SUB2837537	NA	9913	2017-07-04 19:11:12	DEDJTR			NA		Model organism or animal[biosamplemodel]	2	14699106	12488531
Bos taurus	liver	Holstein[breed]	F	lactating[dev_stage]	FCE0823-liver[stud_book_number]		PRJNA392196	SAMN07311079	SRX2982291	SRR5802957	SRA583754	SRS2335331	SRP111067	Bos taurus blood and liver RNA sequence reads	RNAseq of Bos Taurus: FCE0823-liver	SureSelect Strand Specific RNA Library Prep Kit (Agilent)	Bos Taurus Sample FCE0823-liver	FCE0823-liver	FCE0823-liver-RNA	paired	RNA-Seq	TRANSCRIPTOMIC	cDNA	Illumina HiSeq 2000	14551774	2939458348	1861680416	NA	NA	NA	NA			NA	Agriculture Victoria	Department of Economic Development, Jobs, Transport and Resources	SUB2837537	NA	9913	2017-07-04 19:09:11	DEDJTR			NA		Model organism or animal[biosamplemodel]	2	14452524	13618736
Bos taurus	liver	Holstein[breed]	F	lactating[dev_stage]	FCE0834-liver[stud_book_number]		PRJNA392196	SAMN07311081	SRX2982289	SRR5802959	SRA583754	SRS2335330	SRP111067	Bos taurus blood and liver RNA sequence reads	RNAseq of Bos Taurus: FCE0834-liver	SureSelect Strand Specific RNA Library Prep Kit (Agilent)	Bos Taurus Sample FCE0834-liver	FCE0834-liver	FCE0834-liver-RNA	paired	RNA-Seq	TRANSCRIPTOMIC	cDNA	Illumina HiSeq 2000	14803838	2990375276	1892932515	NA	NA	NA	NA			NA	Agriculture Victoria	Department of Economic Development, Jobs, Transport and Resources	SUB2837537	NA	9913	2017-07-04 19:09:11	DEDJTR			NA		Model organism or animal[biosamplemodel]	2	14699009	13826607
Bos taurus	liver	Holstein[breed]	F	lactating[dev_stage]	FCE0802-liver[stud_book_number]		PRJNA392196	SAMN07311075	SRX2982287	SRR5802961	SRA583754	SRS2335328	SRP111067	Bos taurus blood and liver RNA sequence reads	RNAseq of Bos Taurus: FCE0802-liver	SureSelect Strand Specific RNA Library Prep Kit (Agilent)	Bos Taurus Sample FCE0802-liver	FCE0802-liver	FCE0802-liver-RNA	paired	RNA-Seq	TRANSCRIPTOMIC	cDNA	Illumina HiSeq 2000	17032739	4087857360	3047452018	NA	NA	NA	NA			NA	Agriculture Victoria	Department of Economic Development, Jobs, Transport and Resources	SUB2837537	NA	9913	2017-07-04 19:11:12	DEDJTR			NA		Model organism or animal[biosamplemodel]	2	16910317	14427653
Bos taurus	liver	Holstein[breed]	F	lactating[dev_stage]	FCE0817-liver[stud_book_number]		PRJNA392196	SAMN07311077	SRX2982285	SRR5802963	SRA583754	SRS2335325	SRP111067	Bos taurus blood and liver RNA sequence reads	RNAseq of Bos Taurus: FCE0817-liver	SureSelect Strand Specific RNA Library Prep Kit (Agilent)	Bos Taurus Sample FCE0817-liver	FCE0817-liver	FCE0817-liver-RNA	paired	RNA-Seq	TRANSCRIPTOMIC	cDNA	Illumina HiSeq 2000	16905526	3414916252	2139664049	NA	NA	NA	NA			NA	Agriculture Victoria	Department of Economic Development, Jobs, Transport and Resources	SUB2837537	NA	9913	2017-07-04 19:10:12	DEDJTR			NA		Model organism or animal[biosamplemodel]	2	12558024	11407819
Bos taurus	liver	Holstein[breed]	F	lactating[dev_stage]	FCE0755-liver[stud_book_number]		PRJNA392196	SAMN07311061	SRX2982283	SRR5802965	SRA583754	SRS2335323	SRP111067	Bos taurus blood and liver RNA sequence reads	RNAseq of Bos Taurus: FCE0755-liver	SureSelect Strand Specific RNA Library Prep Kit (Agilent)	Bos Taurus Sample FCE0755-liver	FCE0755-liver	FCE0755-liver-RNA	paired	RNA-Seq	TRANSCRIPTOMIC	cDNA	Illumina HiSeq 2000	20767202	4161279114	2832201977	NA	NA	NA	NA			NA	Agriculture Victoria	Department of Economic Development, Jobs, Transport and Resources	SUB2837537	NA	9913	2017-07-04 19:15:21	DEDJTR			NA		Model organism or animal[biosamplemodel]	2	20767202	19599854
Bos taurus	liver	Holstein[breed]	F	lactating[dev_stage]	FCE0737-liver[stud_book_number]		PRJNA392196	SAMN07311059	SRX2982281	SRR5802967	SRA583754	SRS2335321	SRP111067	Bos taurus blood and liver RNA sequence reads	RNAseq of Bos Taurus: FCE0737-liver	SureSelect Strand Specific RNA Library Prep Kit (Agilent)	Bos Taurus Sample FCE0737-liver	FCE0737-liver	FCE0737-liver-RNA	paired	RNA-Seq	TRANSCRIPTOMIC	cDNA	Illumina HiSeq 2000	11639031	2351084262	1482837614	NA	NA	NA	NA			NA	Agriculture Victoria	Department of Economic Development, Jobs, Transport and Resources	SUB2837537	NA	9913	2017-07-04 19:04:12	DEDJTR			NA		Model organism or animal[biosamplemodel]	2	11558274	10785793
Bos taurus	liver	Holstein[breed]	F	lactating[dev_stage]	FCE0729-liver[stud_book_number]		PRJNA392196	SAMN07311057	SRX2982279	SRR5802969	SRA583754	SRS2335318	SRP111067	Bos taurus blood and liver RNA sequence reads	RNAseq of Bos Taurus: FCE0729-liver	SureSelect Strand Specific RNA Library Prep Kit (Agilent)	Bos Taurus Sample FCE0729-liver	FCE0729-liver	FCE0729-liver-RNA	paired	RNA-Seq	TRANSCRIPTOMIC	cDNA	Illumina HiSeq 2000	16184324	3269233448	2058014249	NA	NA	NA	NA			NA	Agriculture Victoria	Department of Economic Development, Jobs, Transport and Resources	SUB2837537	NA	9913	2017-07-04 19:21:20	DEDJTR			NA		Model organism or animal[biosamplemodel]	2	16068047	14881468
Bos taurus	liver	Holstein[breed]	F	lactating[dev_stage]	FCE0715-liver[stud_book_number]		PRJNA392196	SAMN07311055	SRX2982277	SRR5802971	SRA583754	SRS2335320	SRP111067	Bos taurus blood and liver RNA sequence reads	RNAseq of Bos Taurus: FCE0715-liver	SureSelect Strand Specific RNA Library Prep Kit (Agilent)	Bos Taurus Sample FCE0715-liver	FCE0715-liver	FCE0715-liver-RNA	paired	RNA-Seq	TRANSCRIPTOMIC	cDNA	Illumina HiSeq 2000	17135665	4112559600	3058917127	NA	NA	NA	NA			NA	Agriculture Victoria	Department of Economic Development, Jobs, Transport and Resources	SUB2837537	NA	9913	2017-07-04 19:15:21	DEDJTR			NA		Model organism or animal[biosamplemodel]	2	17006314	14340883
Bos taurus	liver	Holstein[breed]	F	lactating[dev_stage]	FCE0758-liver[stud_book_number]		PRJNA392196	SAMN07311063	SRX2982275	SRR5802973	SRA583754	SRS2335315	SRP111067	Bos taurus blood and liver RNA sequence reads	RNAseq of Bos Taurus: FCE0758-liver	SureSelect Strand Specific RNA Library Prep Kit (Agilent)	Bos Taurus Sample FCE0758-liver	FCE0758-liver	FCE0758-liver-RNA	paired	RNA-Seq	TRANSCRIPTOMIC	cDNA	Illumina HiSeq 2000	12952738	2616453076	1659311642	NA	NA	NA	NA			NA	Agriculture Victoria	Department of Economic Development, Jobs, Transport and Resources	SUB2837537	NA	9913	2017-07-04 19:08:25	DEDJTR			NA		Model organism or animal[biosamplemodel]	2	11241420	9157381
Bos taurus	liver	Angus[breed]	M		TRANGIE-20050083-liver[stud_book_number]		PRJNA393239	SAMN07331138	SRX2992430	SRR5813866	SRA585180	SRS2344376	SRP111412	Bos taurus Transcriptome - Angus	RNAseq of Bos taurus: TRANGIE-20050083-liver	Ten ¬µg of the extracted RNA from the sampled tissues were enriched with Dynabeads¬Æ mRNA Purification Kit (Invitrogen). The cDNA molecules were prepared and purified with Agencourt AMPure XP (Beckman Coulter) and selected for target size of 200 bp.	Bos Taurus sample TRANGIE-20050083-liver	A083	A083	paired	RNA-Seq	TRANSCRIPTOMIC	cDNA	Illumina HiSeq 2000	15712669	3173959138	2238440687	NA	NA	NA	NA			NA	Agriculture Victoria	Department of Economic Development, Jobs, Transport and Resources	SUB2850457	NA	9913	2017-07-09 21:01:11	NSW Department of Primary Industries			NA		Model organism or animal[biosamplemodel]	2	15711659	13089687
Bos taurus	liver	Angus[breed]	M		TRANGIE-20050089-liver[stud_book_number]		PRJNA393239	SAMN07331141	SRX2992425	SRR5813871	SRA585180	SRS2344371	SRP111412	Bos taurus Transcriptome - Angus	RNAseq of Bos taurus: TRANGIE-20050089-liver	Ten ¬µg of the extracted RNA from the sampled tissues were enriched with Dynabeads¬Æ mRNA Purification Kit (Invitrogen). The cDNA molecules were prepared and purified with Agencourt AMPure XP (Beckman Coulter) and selected for target size of 200 bp.	Bos Taurus sample TRANGIE-20050089-liver	A089	A089	paired	RNA-Seq	TRANSCRIPTOMIC	cDNA	Illumina HiSeq 2000	6908131	1395442462	984819124	NA	NA	NA	NA			NA	Agriculture Victoria	Department of Economic Development, Jobs, Transport and Resources	SUB2850457	NA	9913	2017-07-09 20:44:11	NSW Department of Primary Industries			NA		Model organism or animal[biosamplemodel]	2	6907722	5807439
Bos taurus	liver	Angus[breed]	M		TRANGIE-20050347-liver[stud_book_number]		PRJNA393239	SAMN07331161	SRX2992412	SRR5813884	SRA585180	SRS2344358	SRP111412	Bos taurus Transcriptome - Angus	RNAseq of Bos taurus: TRANGIE-20050347-liver	Ten ¬µg of the extracted RNA from the sampled tissues were enriched with Dynabeads¬Æ mRNA Purification Kit (Invitrogen). The cDNA molecules were prepared and purified with Agencourt AMPure XP (Beckman Coulter) and selected for target size of 200 bp.	Bos Taurus sample TRANGIE-20050347-liver	A347	A347	paired	RNA-Seq	TRANSCRIPTOMIC	cDNA	Illumina HiSeq 2000	6118069	1235849938	843492349	NA	NA	NA	NA			NA	Agriculture Victoria	Department of Economic Development, Jobs, Transport and Resources	SUB2850457	NA	9913	2017-07-09 20:43:30	NSW Department of Primary Industries			NA		Model organism or animal[biosamplemodel]	2	6118069	5375524
Bos taurus	liver	Angus[breed]	M		TRANGIE-20050312-liver[stud_book_number]		PRJNA393239	SAMN07331156	SRX2992409	SRR5813887	SRA585180	SRS2344355	SRP111412	Bos taurus Transcriptome - Angus	RNAseq of Bos taurus: TRANGIE-20050312-liver	Ten ¬µg of the extracted RNA from the sampled tissues were enriched with Dynabeads¬Æ mRNA Purification Kit (Invitrogen). The cDNA molecules were prepared and purified with Agencourt AMPure XP (Beckman Coulter) and selected for target size of 200 bp.	Bos Taurus sample TRANGIE-20050312-liver	A312	A312	paired	RNA-Seq	TRANSCRIPTOMIC	cDNA	Illumina HiSeq 2000	10109578	2042134756	1400746159	NA	NA	NA	NA			NA	Agriculture Victoria	Department of Economic Development, Jobs, Transport and Resources	SUB2850457	NA	9913	2017-07-09 20:45:12	NSW Department of Primary Industries			NA		Model organism or animal[biosamplemodel]	2	10109578	8992362
Bos taurus	liver	Angus[breed]	M		TRANGIE-20050310-liver[stud_book_number]		PRJNA393239	SAMN07331155	SRX2992406	SRR5813890	SRA585180	SRS2344352	SRP111412	Bos taurus Transcriptome - Angus	RNAseq of Bos taurus: TRANGIE-20050310-liver	Ten ¬µg of the extracted RNA from the sampled tissues were enriched with Dynabeads¬Æ mRNA Purification Kit (Invitrogen). The cDNA molecules were prepared and purified with Agencourt AMPure XP (Beckman Coulter) and selected for target size of 200 bp.	Bos Taurus sample TRANGIE-20050310-liver	A310	A310	paired	RNA-Seq	TRANSCRIPTOMIC	cDNA	Illumina HiSeq 2000	7891184	1594019168	1092147002	NA	NA	NA	NA			NA	Agriculture Victoria	Department of Economic Development, Jobs, Transport and Resources	SUB2850457	NA	9913	2017-07-09 20:43:29	NSW Department of Primary Industries			NA		Model organism or animal[biosamplemodel]	2	7891184	6937029
Bos taurus	liver	Angus[breed]	M		TRANGIE-20050081-liver[stud_book_number]		PRJNA393239	SAMN07331137	SRX2992388	SRR5813908	SRA585180	SRS2344334	SRP111412	Bos taurus Transcriptome - Angus	RNAseq of Bos taurus: TRANGIE-20050081-liver	Ten ¬µg of the extracted RNA from the sampled tissues were enriched with Dynabeads¬Æ mRNA Purification Kit (Invitrogen). The cDNA molecules were prepared and purified with Agencourt AMPure XP (Beckman Coulter) and selected for target size of 200 bp.	Bos Taurus sample TRANGIE-20050081-liver	A081	A081	paired	RNA-Seq	TRANSCRIPTOMIC	cDNA	Illumina HiSeq 2000	10224879	2065425558	1453966286	NA	NA	NA	NA			NA	Agriculture Victoria	Department of Economic Development, Jobs, Transport and Resources	SUB2850457	NA	9913	2017-07-09 20:48:15	NSW Department of Primary Industries			NA		Model organism or animal[biosamplemodel]	2	10224287	8507838
Bos taurus	liver	Angus[breed]	M		TRANGIE-20050078-liver[stud_book_number]		PRJNA393239	SAMN07331136	SRX2992387	SRR5813909	SRA585180	SRS2344333	SRP111412	Bos taurus Transcriptome - Angus	RNAseq of Bos taurus: TRANGIE-20050078-liver	Ten ¬µg of the extracted RNA from the sampled tissues were enriched with Dynabeads¬Æ mRNA Purification Kit (Invitrogen). The cDNA molecules were prepared and purified with Agencourt AMPure XP (Beckman Coulter) and selected for target size of 200 bp.	Bos Taurus sample TRANGIE-20050078-liver	A078	A078	paired	RNA-Seq	TRANSCRIPTOMIC	cDNA	Illumina HiSeq 2000	13804194	2788447188	1970582419	NA	NA	NA	NA			NA	Agriculture Victoria	Department of Economic Development, Jobs, Transport and Resources	SUB2850457	NA	9913	2017-07-09 20:48:15	NSW Department of Primary Industries			NA		Model organism or animal[biosamplemodel]	2	13803285	11417586
Bos taurus	liver	Angus[breed]	M		TRANGIE-20050086-liver[stud_book_number]		PRJNA393239	SAMN07331139	SRX2992386	SRR5813910	SRA585180	SRS2344332	SRP111412	Bos taurus Transcriptome - Angus	RNAseq of Bos taurus: TRANGIE-20050086-liver	Ten ¬µg of the extracted RNA from the sampled tissues were enriched with Dynabeads¬Æ mRNA Purification Kit (Invitrogen). The cDNA molecules were prepared and purified with Agencourt AMPure XP (Beckman Coulter) and selected for target size of 200 bp.	Bos Taurus sample TRANGIE-20050086-liver	A086	A086	paired	RNA-Seq	TRANSCRIPTOMIC	cDNA	Illumina HiSeq 2000	12843542	2594395484	1830178704	NA	NA	NA	NA			NA	Agriculture Victoria	Department of Economic Development, Jobs, Transport and Resources	SUB2850457	NA	9913	2017-07-09 21:01:11	NSW Department of Primary Industries			NA		Model organism or animal[biosamplemodel]	2	12842741	10783641
Bos taurus	liver	Angus[breed]	M		TRANGIE-20050068-liver[stud_book_number]		PRJNA393239	SAMN07331133	SRX2992384	SRR5813912	SRA585180	SRS2344330	SRP111412	Bos taurus Transcriptome - Angus	RNAseq of Bos taurus: TRANGIE-20050068-liver	Ten ¬µg of the extracted RNA from the sampled tissues were enriched with Dynabeads¬Æ mRNA Purification Kit (Invitrogen). The cDNA molecules were prepared and purified with Agencourt AMPure XP (Beckman Coulter) and selected for target size of 200 bp.	Bos Taurus sample TRANGIE-20050068-liver	A068	A068	paired	RNA-Seq	TRANSCRIPTOMIC	cDNA	Illumina HiSeq 2000	6046054	1221302908	863479703	NA	NA	NA	NA			NA	Agriculture Victoria	Department of Economic Development, Jobs, Transport and Resources	SUB2850457	NA	9913	2017-07-09 20:46:12	NSW Department of Primary Industries			NA		Model organism or animal[biosamplemodel]	2	6045672	5061407
Bos taurus	liver	Angus[breed]	M		TRANGIE-20050066-liver[stud_book_number]		PRJNA393239	SAMN07331132	SRX2992383	SRR5813913	SRA585180	SRS2344329	SRP111412	Bos taurus Transcriptome - Angus	RNAseq of Bos taurus: TRANGIE-20050066-liver	Ten ¬µg of the extracted RNA from the sampled tissues were enriched with Dynabeads¬Æ mRNA Purification Kit (Invitrogen). The cDNA molecules were prepared and purified with Agencourt AMPure XP (Beckman Coulter) and selected for target size of 200 bp.	Bos Taurus sample TRANGIE-20050066-liver	A066	A066	paired	RNA-Seq	TRANSCRIPTOMIC	cDNA	Illumina HiSeq 2000	5188528	1048082656	739493686	NA	NA	NA	NA			NA	Agriculture Victoria	Department of Economic Development, Jobs, Transport and Resources	SUB2850457	NA	9913	2017-07-09 20:46:12	NSW Department of Primary Industries			NA		Model organism or animal[biosamplemodel]	2	5188172	4294654
Bos taurus	liver	Angus[breed]	M		TRANGIE-20050071-liver[stud_book_number]		PRJNA393239	SAMN07331135	SRX2992382	SRR5813914	SRA585180	SRS2344328	SRP111412	Bos taurus Transcriptome - Angus	RNAseq of Bos taurus: TRANGIE-20050071-liver	Ten ¬µg of the extracted RNA from the sampled tissues were enriched with Dynabeads¬Æ mRNA Purification Kit (Invitrogen). The cDNA molecules were prepared and purified with Agencourt AMPure XP (Beckman Coulter) and selected for target size of 200 bp.	Bos Taurus sample TRANGIE-20050071-liver	A071	A071	paired	RNA-Seq	TRANSCRIPTOMIC	cDNA	Illumina HiSeq 2000	9018690	1821775380	1286684418	NA	NA	NA	NA			NA	Agriculture Victoria	Department of Economic Development, Jobs, Transport and Resources	SUB2850457	NA	9913	2017-07-09 20:48:15	NSW Department of Primary Industries			NA		Model organism or animal[biosamplemodel]	2	9018155	7524272
Bos taurus	liver	Angus[breed]	M		TRANGIE-20050069-liver[stud_book_number]		PRJNA393239	SAMN07331134	SRX2992381	SRR5813915	SRA585180	SRS2344327	SRP111412	Bos taurus Transcriptome - Angus	RNAseq of Bos taurus: TRANGIE-20050069-liver	Ten ¬µg of the extracted RNA from the sampled tissues were enriched with Dynabeads¬Æ mRNA Purification Kit (Invitrogen). The cDNA molecules were prepared and purified with Agencourt AMPure XP (Beckman Coulter) and selected for target size of 200 bp.	Bos Taurus sample TRANGIE-20050069-liver	A069	A069	paired	RNA-Seq	TRANSCRIPTOMIC	cDNA	Illumina HiSeq 2000	6008857	1213789114	858739983	NA	NA	NA	NA			NA	Agriculture Victoria	Department of Economic Development, Jobs, Transport and Resources	SUB2850457	NA	9913	2017-07-09 20:46:12	NSW Department of Primary Industries			NA		Model organism or animal[biosamplemodel]	2	6008499	5052361
Bos taurus	liver	Angus[breed]	M		TRANGIE-20050087-liver[stud_book_number]		PRJNA393239	SAMN07331140	SRX2992378	SRR5813918	SRA585180	SRS2344324	SRP111412	Bos taurus Transcriptome - Angus	RNAseq of Bos taurus: TRANGIE-20050087-liver	Ten ¬µg of the extracted RNA from the sampled tissues were enriched with Dynabeads¬Æ mRNA Purification Kit (Invitrogen). The cDNA molecules were prepared and purified with Agencourt AMPure XP (Beckman Coulter) and selected for target size of 200 bp.	Bos Taurus sample TRANGIE-20050087-liver	A087	A087	paired	RNA-Seq	TRANSCRIPTOMIC	cDNA	Illumina HiSeq 2000	8008943	1617806486	1142190244	NA	NA	NA	NA			NA	Agriculture Victoria	Department of Economic Development, Jobs, Transport and Resources	SUB2850457	NA	9913	2017-07-09 20:48:15	NSW Department of Primary Industries			NA		Model organism or animal[biosamplemodel]	2	4004373	3401190
Bos taurus	liver	Angus[breed]	M		TRANGIE-20050413-liver[stud_book_number]		PRJNA393239	SAMN07331166	SRX2992367	SRR5813929	SRA585180	SRS2344312	SRP111412	Bos taurus Transcriptome - Angus	RNAseq of Bos taurus: TRANGIE-20050413-liver	Ten ¬µg of the extracted RNA from the sampled tissues were enriched with Dynabeads¬Æ mRNA Purification Kit (Invitrogen). The cDNA molecules were prepared and purified with Agencourt AMPure XP (Beckman Coulter) and selected for target size of 200 bp.	Bos Taurus sample TRANGIE-20050413-liver	A413	A413	paired	RNA-Seq	TRANSCRIPTOMIC	cDNA	Illumina HiSeq 2000	5027703	1015596006	680044880	NA	NA	NA	NA			NA	Agriculture Victoria	Department of Economic Development, Jobs, Transport and Resources	SUB2850457	NA	9913	2017-07-09 20:48:15	NSW Department of Primary Industries			NA		Model organism or animal[biosamplemodel]	2	5027703	4224016
Bos taurus	liver	Angus[breed]	M		TRANGIE-20050370-liver[stud_book_number]		PRJNA393239	SAMN07331163	SRX2992364	SRR5813932	SRA585180	SRS2344310	SRP111412	Bos taurus Transcriptome - Angus	RNAseq of Bos taurus: TRANGIE-20050370-liver	Ten ¬µg of the extracted RNA from the sampled tissues were enriched with Dynabeads¬Æ mRNA Purification Kit (Invitrogen). The cDNA molecules were prepared and purified with Agencourt AMPure XP (Beckman Coulter) and selected for target size of 200 bp.	Bos Taurus sample TRANGIE-20050370-liver	A370	A370	paired	RNA-Seq	TRANSCRIPTOMIC	cDNA	Illumina HiSeq 2000	12896902	2605174204	1767149311	NA	NA	NA	NA			NA	Agriculture Victoria	Department of Economic Development, Jobs, Transport and Resources	SUB2850457	NA	9913	2017-07-09 20:53:11	NSW Department of Primary Industries			NA		Model organism or animal[biosamplemodel]	2	12896902	11094493
Bos taurus	liver	Angus[breed]	M		TRANGIE-20050384-liver[stud_book_number]		PRJNA393239	SAMN07331165	SRX2992362	SRR5813934	SRA585180	SRS2344307	SRP111412	Bos taurus Transcriptome - Angus	RNAseq of Bos taurus: TRANGIE-20050384-liver	Ten ¬µg of the extracted RNA from the sampled tissues were enriched with Dynabeads¬Æ mRNA Purification Kit (Invitrogen). The cDNA molecules were prepared and purified with Agencourt AMPure XP (Beckman Coulter) and selected for target size of 200 bp.	Bos Taurus sample TRANGIE-20050384-liver	A384	A384	paired	RNA-Seq	TRANSCRIPTOMIC	cDNA	Illumina HiSeq 2000	8509886	1718996972	1163365285	NA	NA	NA	NA			NA	Agriculture Victoria	Department of Economic Development, Jobs, Transport and Resources	SUB2850457	NA	9913	2017-07-09 20:53:11	NSW Department of Primary Industries			NA		Model organism or animal[biosamplemodel]	2	8509886	7284669
Bos taurus	liver	Angus[breed]	M		TRANGIE-20050371-liver[stud_book_number]		PRJNA393239	SAMN07331164	SRX2992361	SRR5813935	SRA585180	SRS2344308	SRP111412	Bos taurus Transcriptome - Angus	RNAseq of Bos taurus: TRANGIE-20050371-liver	Ten ¬µg of the extracted RNA from the sampled tissues were enriched with Dynabeads¬Æ mRNA Purification Kit (Invitrogen). The cDNA molecules were prepared and purified with Agencourt AMPure XP (Beckman Coulter) and selected for target size of 200 bp.	Bos Taurus sample TRANGIE-20050371-liver	A371	A371	paired	RNA-Seq	TRANSCRIPTOMIC	cDNA	Illumina HiSeq 2000	8633399	1743946598	1195754463	NA	NA	NA	NA			NA	Agriculture Victoria	Department of Economic Development, Jobs, Transport and Resources	SUB2850457	NA	9913	2017-07-09 20:48:15	NSW Department of Primary Industries			NA		Model organism or animal[biosamplemodel]	2	8633399	7696302
Bos taurus	liver	Angus[breed]	M		TRANGIE-20050181-liver[stud_book_number]		PRJNA393239	SAMN07331147	SRX2992358	SRR5813938	SRA585180	SRS2344304	SRP111412	Bos taurus Transcriptome - Angus	RNAseq of Bos taurus: TRANGIE-20050181-liver	Ten ¬µg of the extracted RNA from the sampled tissues were enriched with Dynabeads¬Æ mRNA Purification Kit (Invitrogen). The cDNA molecules were prepared and purified with Agencourt AMPure XP (Beckman Coulter) and selected for target size of 200 bp.	Bos Taurus sample TRANGIE-20050181-liver	A181	A181	paired	RNA-Seq	TRANSCRIPTOMIC	cDNA	Illumina HiSeq 2000	7073992	1428946384	1006310496	NA	NA	NA	NA			NA	Agriculture Victoria	Department of Economic Development, Jobs, Transport and Resources	SUB2850457	NA	9913	2017-07-09 20:48:15	NSW Department of Primary Industries			NA		Model organism or animal[biosamplemodel]	2	7073563	5789227
Bos taurus	liver	Angus[breed]	M		TRANGIE-20050169-liver[stud_book_number]		PRJNA393239	SAMN07331146	SRX2992357	SRR5813939	SRA585180	SRS2344303	SRP111412	Bos taurus Transcriptome - Angus	RNAseq of Bos taurus: TRANGIE-20050169-liver	Ten ¬µg of the extracted RNA from the sampled tissues were enriched with Dynabeads¬Æ mRNA Purification Kit (Invitrogen). The cDNA molecules were prepared and purified with Agencourt AMPure XP (Beckman Coulter) and selected for target size of 200 bp.	Bos Taurus sample TRANGIE-20050169-liver	A169	A169	paired	RNA-Seq	TRANSCRIPTOMIC	cDNA	Illumina HiSeq 2000	9002728	1818551056	1284746868	NA	NA	NA	NA			NA	Agriculture Victoria	Department of Economic Development, Jobs, Transport and Resources	SUB2850457	NA	9913	2017-07-09 20:54:12	NSW Department of Primary Industries			NA		Model organism or animal[biosamplemodel]	2	9002156	7628874
Bos taurus	liver	Angus[breed]	M		TRANGIE-20050160-liver[stud_book_number]		PRJNA393239	SAMN07331145	SRX2992356	SRR5813940	SRA585180	SRS2344302	SRP111412	Bos taurus Transcriptome - Angus	RNAseq of Bos taurus: TRANGIE-20050160-liver	Ten ¬µg of the extracted RNA from the sampled tissues were enriched with Dynabeads¬Æ mRNA Purification Kit (Invitrogen). The cDNA molecules were prepared and purified with Agencourt AMPure XP (Beckman Coulter) and selected for target size of 200 bp.	Bos Taurus sample TRANGIE-20050160-liver	A160	A160	paired	RNA-Seq	TRANSCRIPTOMIC	cDNA	Illumina HiSeq 2000	9296556	1877904312	1330988932	NA	NA	NA	NA			NA	Agriculture Victoria	Department of Economic Development, Jobs, Transport and Resources	SUB2850457	NA	9913	2017-07-09 20:48:15	NSW Department of Primary Industries			NA		Model organism or animal[biosamplemodel]	2	3.48611e+06	2000315
Bos taurus	liver	Angus[breed]	M		TRANGIE-20050147-liver[stud_book_number]		PRJNA393239	SAMN07331144	SRX2992355	SRR5813941	SRA585180	SRS2344301	SRP111412	Bos taurus Transcriptome - Angus	RNAseq of Bos taurus: TRANGIE-20050147-liver	Ten ¬µg of the extracted RNA from the sampled tissues were enriched with Dynabeads¬Æ mRNA Purification Kit (Invitrogen). The cDNA molecules were prepared and purified with Agencourt AMPure XP (Beckman Coulter) and selected for target size of 200 bp.	Bos Taurus sample TRANGIE-20050147-liver	A147	A147	paired	RNA-Seq	TRANSCRIPTOMIC	cDNA	Illumina HiSeq 2000	15778273	3187211146	2247876405	NA	NA	NA	NA			NA	Agriculture Victoria	Department of Economic Development, Jobs, Transport and Resources	SUB2850457	NA	9913	2017-07-09 20:51:30	NSW Department of Primary Industries			NA		Model organism or animal[biosamplemodel]	2	15777311	13165786
Bos taurus	liver	Angus[breed]	M		TRANGIE-20050123-liver[stud_book_number]		PRJNA393239	SAMN07331143	SRX2992354	SRR5813942	SRA585180	SRS2344300	SRP111412	Bos taurus Transcriptome - Angus	RNAseq of Bos taurus: TRANGIE-20050123-liver	Ten ¬µg of the extracted RNA from the sampled tissues were enriched with Dynabeads¬Æ mRNA Purification Kit (Invitrogen). The cDNA molecules were prepared and purified with Agencourt AMPure XP (Beckman Coulter) and selected for target size of 200 bp.	Bos Taurus sample TRANGIE-20050123-liver	A123	A123	paired	RNA-Seq	TRANSCRIPTOMIC	cDNA	Illumina HiSeq 2000	5535130	1118096260	789303619	NA	NA	NA	NA			NA	Agriculture Victoria	Department of Economic Development, Jobs, Transport and Resources	SUB2850457	NA	9913	2017-07-09 20:48:15	NSW Department of Primary Industries			NA		Model organism or animal[biosamplemodel]	2	5534797	4540860
Bos taurus	liver	Angus[breed]	M		TRANGIE-20050111-liver[stud_book_number]		PRJNA393239	SAMN07331142	SRX2992353	SRR5813943	SRA585180	SRS2344299	SRP111412	Bos taurus Transcriptome - Angus	RNAseq of Bos taurus: TRANGIE-20050111-liver	Ten ¬µg of the extracted RNA from the sampled tissues were enriched with Dynabeads¬Æ mRNA Purification Kit (Invitrogen). The cDNA molecules were prepared and purified with Agencourt AMPure XP (Beckman Coulter) and selected for target size of 200 bp.	Bos Taurus sample TRANGIE-20050111-liver	A111	A111	paired	RNA-Seq	TRANSCRIPTOMIC	cDNA	Illumina HiSeq 2000	6103449	1232896698	865436607	NA	NA	NA	NA			NA	Agriculture Victoria	Department of Economic Development, Jobs, Transport and Resources	SUB2850457	NA	9913	2017-07-09 20:48:15	NSW Department of Primary Industries			NA		Model organism or animal[biosamplemodel]	2	6103104	4925122
Bos taurus	liver	HF-5[breed]	M	12 month			PRJNA427673	SAMN08242503	SRX3516517	SRR6424062	SRA641965	SRS2791257	SRP127610	Bovine transcriptome	RNA-seq of bos taurus: 1year male liver	Sequencing of bovine transcriptome, TruSeq RNA Sample Preparation v2 (Illumina)		Holstein Friesian	LZ-W-HF-8545	paired	RNA-Seq	TRANSCRIPTOMIC	RT-PCR	Illumina HiSeq 1500	56748122	11395478343	4665423308	NA	NA	NA	NA			NA	Department of Molecular Biology	lz_group's shared submissions	SUB3350754	NA	9913	2017-12-27 08:59:11				NA	biological replicate 5[sample-type]	Model organism or animal[biosamplemodel]	2	56654834	54452927
Bos taurus	liver	HF-6[breed]	M	12 month			PRJNA427673	SAMN08242504	SRX3516516	SRR6424063	SRA641965	SRS2791258	SRP127610	Bovine transcriptome	RNA-seq of bos taurus: 1year male liver	Sequencing of bovine transcriptome, TruSeq RNA Sample Preparation v2 (Illumina)		Holstein Friesian	LZ-W-HF-8575	paired	RNA-Seq	TRANSCRIPTOMIC	RT-PCR	Illumina HiSeq 1500	50355430	10112972004	4099112223	NA	NA	NA	NA			NA	Department of Molecular Biology	lz_group's shared submissions	SUB3350754	NA	9913	2017-12-27 08:53:11				NA	biological replicate 6[sample-type]	Model organism or animal[biosamplemodel]	2	50273932	48483081
Bos taurus	liver	HF-3[breed]	M	12 month			PRJNA427673	SAMN08242501	SRX3516515	SRR6424064	SRA641965	SRS2791256	SRP127610	Bovine transcriptome	RNA-seq of bos taurus: 1year male liver	Sequencing of bovine transcriptome, TruSeq RNA Sample Preparation v2 (Illumina)		Holstein Friesian	LZ-W-HF-7022	paired	RNA-Seq	TRANSCRIPTOMIC	RT-PCR	Illumina HiSeq 1500	60229044	12094383448	5596707489	NA	NA	NA	NA			NA	Department of Molecular Biology	lz_group's shared submissions	SUB3350754	NA	9913	2017-12-27 09:03:11				NA	biological replicate 3[sample-type]	Model organism or animal[biosamplemodel]	2	60174135	58398874
Bos taurus	liver	HF-4[breed]	M	12 month			PRJNA427673	SAMN08242502	SRX3516514	SRR6424065	SRA641965	SRS2791255	SRP127610	Bovine transcriptome	RNA-seq of bos taurus: 1year male liver	Sequencing of bovine transcriptome, TruSeq RNA Sample Preparation v2 (Illumina)		Holstein Friesian	LZ-W-HF-7038	paired	RNA-Seq	TRANSCRIPTOMIC	RT-PCR	Illumina HiSeq 1500	54793734	11002886664	4394782940	NA	NA	NA	NA			NA	Department of Molecular Biology	lz_group's shared submissions	SUB3350754	NA	9913	2017-12-27 08:56:47				NA	biological replicate 4[sample-type]	Model organism or animal[biosamplemodel]	2	54744198	52953006
Bos taurus	liver	Her-2[breed]	M	12 month			PRJNA427673	SAMN08242488	SRX3516511	SRR6424068	SRA641965	SRS2791253	SRP127610	Bovine transcriptome	RNA-seq of bos taurus: 1year male liver	Sequencing of bovine transcriptome, TruSeq RNA Sample Preparation v2 (Illumina)		Hereford	LZ-W-H-3988	paired	RNA-Seq	TRANSCRIPTOMIC	RT-PCR	Illumina HiSeq 1500	51888417	10419699934	4276584657	NA	NA	NA	NA			NA	Department of Molecular Biology	lz_group's shared submissions	SUB3350754	NA	9913	2017-12-27 08:58:12				NA	biological replicate 2[sample-type]	Model organism or animal[biosamplemodel]	2	51829642	49948415
Bos taurus	liver	Her-1[breed]	M	12 month			PRJNA427673	SAMN08242487	SRX3516510	SRR6424069	SRA641965	SRS2791251	SRP127610	Bovine transcriptome	RNA-seq of bos taurus: 1year male liver	Sequencing of bovine transcriptome, TruSeq RNA Sample Preparation v2 (Illumina)		Hereford	LZ-W-H-2299	paired	RNA-Seq	TRANSCRIPTOMIC	RT-PCR	Illumina HiSeq 1500	49976338	10030729556	3812759018	NA	NA	NA	NA			NA	Department of Molecular Biology	lz_group's shared submissions	SUB3350754	NA	9913	2017-12-27 08:53:11				NA	biological replicate 1[sample-type]	Model organism or animal[biosamplemodel]	2	49921686	48719128
Bos taurus	liver	Her-4[breed]	M	12 month			PRJNA427673	SAMN08242490	SRX3516505	SRR6424074	SRA641965	SRS2791246	SRP127610	Bovine transcriptome	RNA-seq of bos taurus: 1year male liver	Sequencing of bovine transcriptome, TruSeq RNA Sample Preparation v2 (Illumina)		Hereford	LZ-W-H-6744	paired	RNA-Seq	TRANSCRIPTOMIC	RT-PCR	Illumina HiSeq 1500	51123187	10271031403	4157225529	NA	NA	NA	NA			NA	Department of Molecular Biology	lz_group's shared submissions	SUB3350754	NA	9913	2017-12-27 09:22:11				NA	biological replicate 4[sample-type]	Model organism or animal[biosamplemodel]	2	51085281	49264684
Bos taurus	liver	Her-3[breed]	M	12 month			PRJNA427673	SAMN08242489	SRX3516504	SRR6424075	SRA641965	SRS2791245	SRP127610	Bovine transcriptome	RNA-seq of bos taurus: 1year male liver	Sequencing of bovine transcriptome, TruSeq RNA Sample Preparation v2 (Illumina)		Hereford	LZ-W-H-3992	paired	RNA-Seq	TRANSCRIPTOMIC	RT-PCR	Illumina HiSeq 1500	58486647	11746740067	5420332647	NA	NA	NA	NA			NA	Department of Molecular Biology	lz_group's shared submissions	SUB3350754	NA	9913	2017-12-27 09:00:12				NA	biological replicate 3[sample-type]	Model organism or animal[biosamplemodel]	2	58428772	56795284
Bos taurus	liver	Her-6[breed]	M	12 month			PRJNA427673	SAMN08242492	SRX3516497	SRR6424082	SRA641965	SRS2791238	SRP127610	Bovine transcriptome	RNA-seq of bos taurus: 1year male liver	Sequencing of bovine transcriptome, TruSeq RNA Sample Preparation v2 (Illumina)		Hereford	LZ-W-H-8257	paired	RNA-Seq	TRANSCRIPTOMIC	RT-PCR	Illumina HiSeq 1500	53196788	10681638418	4253867721	NA	NA	NA	NA			NA	Department of Molecular Biology	lz_group's shared submissions	SUB3350754	NA	9913	2017-12-27 08:57:11				NA	biological replicate 6[sample-type]	Model organism or animal[biosamplemodel]	2	53159014	51590533
Bos taurus	liver	Her-5[breed]	M	12 month			PRJNA427673	SAMN08242491	SRX3516496	SRR6424083	SRA641965	SRS2791237	SRP127610	Bovine transcriptome	RNA-seq of bos taurus: 1year male liver	Sequencing of bovine transcriptome, TruSeq RNA Sample Preparation v2 (Illumina)		Hereford	LZ-W-H-2296	paired	RNA-Seq	TRANSCRIPTOMIC	RT-PCR	Illumina HiSeq 1500	53380561	10717923287	4128757688	NA	NA	NA	NA			NA	Department of Molecular Biology	lz_group's shared submissions	SUB3350754	NA	9913	2017-12-27 08:59:11				NA	biological replicate 5[sample-type]	Model organism or animal[biosamplemodel]	2	53340369	51925451
Bos taurus	liver	HF-2[breed]	M	12 month			PRJNA427673	SAMN08242500	SRX3516495	SRR6424084	SRA641965	SRS2791236	SRP127610	Bovine transcriptome	RNA-seq of bos taurus: 1year male liver	Sequencing of bovine transcriptome, TruSeq RNA Sample Preparation v2 (Illumina)		Holstein Friesian	LZ-W-HF-6967	paired	RNA-Seq	TRANSCRIPTOMIC	RT-PCR	Illumina HiSeq 1500	59532850	11958807548	4608123670	NA	NA	NA	NA			NA	Department of Molecular Biology	lz_group's shared submissions	SUB3350754	NA	9913	2017-12-27 09:03:11				NA	biological replicate 2[sample-type]	Model organism or animal[biosamplemodel]	2	59524537	58138876
Bos taurus	liver	HF-1[breed]	M	12 month			PRJNA427673	SAMN08242499	SRX3516494	SRR6424085	SRA641965	SRS2791235	SRP127610	Bovine transcriptome	RNA-seq of bos taurus: 1year male liver	Sequencing of bovine transcriptome, TruSeq RNA Sample Preparation v2 (Illumina)		Holstein Friesian	LZ-W-HF-6954	paired	RNA-Seq	TRANSCRIPTOMIC	RT-PCR	Illumina HiSeq 1500	57326079	11514742895	4738230966	NA	NA	NA	NA			NA	Department of Molecular Biology	lz_group's shared submissions	SUB3350754	NA	9913	2017-12-27 09:16:12				NA	biological replicate 1[sample-type]	Model organism or animal[biosamplemodel]	2	57291149	55330340
Bos taurus	ovary	yellow cattle[breed]	F	4 years old; sexual maturity[dev_stage]			PRJNA200354	SAMN04145335	SRX1302580	SRR2553318	SRA302623	SRS1098356	SRP021901	yak(Bos grunniens) Transcriptome or Gene expression	yellow cattle overy transcriptome	In this study, RNA-Seq HT technology was employed to analyze the transcriptome of yellow cattle ovary	yellow cattle overy transcriptome		cattle overy transcriptome	paired	RNA-Seq	TRANSCRIPTOMIC	cDNA	Illumina HiSeq 2000	27427698	4936985640	3507005365	NA	0	180	0	Application Read	Forward	1	College of Tibetan Plateau Research	Southwest University for Nationalities	yellow cattle overy transcriptome	NA	9913	2016-10-03				NA		Model organism or animal[biosamplemodel]	2	27427698	25575400
Bos taurus	ovary	Brangus (3/8 Brahman x 5/8 Angus)[breed]	NAN	POST-puberty[development_stage]			PRJNA239571	SAMN02666454	SRX477500	SRR1178437	SRA142856	SRS563135	SRP039026	Multi-Tissue Omics Analyses Reveals Molecular Regulatory Networks for Puberty in Composite Beef Cattle	GSM1336700: 7104_OVA_post-puberty; Bos taurus; RNA-Seq		7104_OVA_post-puberty			single	RNA-Seq	TRANSCRIPTOMIC	cDNA	Illumina HiSeq 2000	20755390	2075539000	1396722316	NA	NA	NA	NA			NA		GEO	GEO: GSE55435	NA	9913	2014-03-03 09:07:17				NA			1	20755390	19754917
Bos taurus	ovary	Brangus (3/8 Brahman x 5/8 Angus)[breed]	NAN	POST-puberty[development_stage]			PRJNA239571	SAMN02666466	SRX477499	SRR1178436	SRA142856	SRS563134	SRP039026	Multi-Tissue Omics Analyses Reveals Molecular Regulatory Networks for Puberty in Composite Beef Cattle	GSM1336699: 105_OVA_post-puberty; Bos taurus; RNA-Seq		105_OVA_post-puberty			single	RNA-Seq	TRANSCRIPTOMIC	cDNA	Illumina HiSeq 2000	26085812	2608581200	1713710799	NA	NA	NA	NA			NA		GEO	GEO: GSE55435	NA	9913	2014-03-03 09:07:17				NA			1	26085689	25547822
Bos taurus	ovary	Brangus (3/8 Brahman x 5/8 Angus)[breed]	NAN	POST-puberty[development_stage]			PRJNA239571	SAMN02666490	SRX477498	SRR1178435	SRA142856	SRS563133	SRP039026	Multi-Tissue Omics Analyses Reveals Molecular Regulatory Networks for Puberty in Composite Beef Cattle	GSM1336698: 40_OVA_post-puberty; Bos taurus; RNA-Seq		40_OVA_post-puberty			single	RNA-Seq	TRANSCRIPTOMIC	cDNA	Illumina HiSeq 2000	33740654	3374065400	2258345033	NA	NA	NA	NA			NA		GEO	GEO: GSE55435	NA	9913	2014-03-03 09:07:17				NA			1	33740650	32432795
Bos taurus	ovary	Brangus (3/8 Brahman x 5/8 Angus)[breed]	NAN	POST-puberty[development_stage]			PRJNA239571	SAMN02666453	SRX477497	SRR1178434	SRA142856	SRS563132	SRP039026	Multi-Tissue Omics Analyses Reveals Molecular Regulatory Networks for Puberty in Composite Beef Cattle	GSM1336697: 36_OVA_post-puberty; Bos taurus; RNA-Seq		36_OVA_post-puberty			single	RNA-Seq	TRANSCRIPTOMIC	cDNA	Illumina HiSeq 2000	20651254	2065125400	1341000346	NA	NA	NA	NA			NA		GEO	GEO: GSE55435	NA	9913	2014-03-03 09:07:17				NA			1	20651254	19913557
Bos taurus	ovary	Brangus (3/8 Brahman x 5/8 Angus)[breed]	NAN	PRE-puberty[development_stage]			PRJNA239571	SAMN02666473	SRX477496	SRR1178433	SRA142856	SRS563131	SRP039026	Multi-Tissue Omics Analyses Reveals Molecular Regulatory Networks for Puberty in Composite Beef Cattle	GSM1336696: 7102_OVA_pre-puberty; Bos taurus; RNA-Seq		7102_OVA_pre-puberty			single	RNA-Seq	TRANSCRIPTOMIC	cDNA	Illumina HiSeq 2000	23546627	2354662700	1512911582	NA	NA	NA	NA			NA		GEO	GEO: GSE55435	NA	9913	2014-03-03 09:07:17				NA			1	23546626	22775472
Bos taurus	ovary	Brangus (3/8 Brahman x 5/8 Angus)[breed]	NAN	PRE-puberty[development_stage]			PRJNA239571	SAMN02666467	SRX477495	SRR1178432	SRA142856	SRS563130	SRP039026	Multi-Tissue Omics Analyses Reveals Molecular Regulatory Networks for Puberty in Composite Beef Cattle	GSM1336695: 117_OVA_pre-puberty; Bos taurus; RNA-Seq		117_OVA_pre-puberty			single	RNA-Seq	TRANSCRIPTOMIC	cDNA	Illumina HiSeq 2000	28202232	2820223200	1860741739	NA	NA	NA	NA			NA		GEO	GEO: GSE55435	NA	9913	2014-03-03 09:07:17				NA			1	28202232	27122116
Bos taurus	ovary	Brangus (3/8 Brahman x 5/8 Angus)[breed]	NAN	PRE-puberty[development_stage]			PRJNA239571	SAMN02666455	SRX477494	SRR1178431	SRA142856	SRS563129	SRP039026	Multi-Tissue Omics Analyses Reveals Molecular Regulatory Networks for Puberty in Composite Beef Cattle	GSM1336694: 89_OVA_pre-puberty; Bos taurus; RNA-Seq		89_OVA_pre-puberty			single	RNA-Seq	TRANSCRIPTOMIC	cDNA	Illumina HiSeq 2000	28073424	2807342400	1896909099	NA	NA	NA	NA			NA		GEO	GEO: GSE55435	NA	9913	2014-03-03 09:07:17				NA			1	28073424	27371709
Bos taurus	ovary	Brangus (3/8 Brahman x 5/8 Angus)[breed]	NAN	PRE-puberty[development_stage]			PRJNA239571	SAMN02666470	SRX477493	SRR1178430	SRA142856	SRS563128	SRP039026	Multi-Tissue Omics Analyses Reveals Molecular Regulatory Networks for Puberty in Composite Beef Cattle	GSM1336693: 87_OVA_pre-puberty; Bos taurus; RNA-Seq		87_OVA_pre-puberty			single	RNA-Seq	TRANSCRIPTOMIC	cDNA	Illumina HiSeq 2000	32041483	3204148300	2288677411	NA	NA	NA	NA			NA		GEO	GEO: GSE55435	NA	9913	2014-03-03 09:07:17				NA			1	32041016	30115051
Bos taurus	ovary	Holstein[breed]	FEM	2 years; 65 days in milk[dev_stage]; 1/08/2008[birth_date]; 8/09/2010[collection_date]; 8/09/2010[death_date]			PRJNA251439	SAMN02822100	SRX562375	SRR1449286	SRA168442	SRS625430	SRP042639	Bos taurus Gene expression Atlas	RNA sequencing for Btau_HOL_0125_ovary RNAseq in bam format		Bos Taurus Holstein ovary sample			paired	RNA-Seq	TRANSCRIPTOMIC	PolyA	Illumina HiSeq 2000	15230529	2725964262	1576006771	NA	0	200	0	Application Read	Forward	1	Biosciences Research Division	Department of Environment and Primary Industries	Bovine Gene Expression Atlas	NA	9913	2014-07-17	DEPI			NA	dissection[collected_by]	Model organism or animal[biosamplemodel]	2	12415386	12415368
Bos taurus	testis		NAN				PRJNA177791	SAMN01766920	SRX196370	SRR594499	SRA059960	SRS369807	SRP016501	Evolutionary dynamics of gene and isoform regulation in mammalian tissues	GSM1020746: cow_c_testes; Bos taurus; RNA-Seq		cow_c_testes			paired	RNA-Seq	TRANSCRIPTOMIC	cDNA	Illumina HiSeq 2000	25780071	2062405680	1384551332	NA	NA	NA	NA			NA		GEO	GEO: GSE41637	23258891	9913	2015-07-22 17:02:37				NA			2	22510274	16833719
Bos taurus	testis		NAN				PRJNA177791	SAMN01766911	SRX196361	SRR594490	SRA059960	SRS369798	SRP016501	Evolutionary dynamics of gene and isoform regulation in mammalian tissues	GSM1020737: cow_b_testes; Bos taurus; RNA-Seq		cow_b_testes			paired	RNA-Seq	TRANSCRIPTOMIC	cDNA	Illumina HiSeq 2000	38368885	3069510800	1980858545	NA	NA	NA	NA			NA		GEO	GEO: GSE41637	23258891	9913	2015-07-22 17:02:33				NA			2	38185136	32961404
Bos taurus	testis		NAN				PRJNA177791	SAMN01766902	SRX196352	SRR594481	SRA059960	SRS369789	SRP016501	Evolutionary dynamics of gene and isoform regulation in mammalian tissues	GSM1020728: cow_a_testes; Bos taurus; RNA-Seq		cow_a_testes			paired	RNA-Seq	TRANSCRIPTOMIC	cDNA	Illumina HiSeq 2000	107483976	17197436160	10977828746	NA	NA	NA	NA			NA		GEO	GEO: GSE41637	23258891	9913	2015-07-22 17:02:37				NA			2	107373560	91866967
Bos taurus	testis	Hereford[breed]; L1 Domino 99375[isolate]	M	adult[dev_stage]; USA[geo_loc_name]	tissue sample[sample_type]		PRJNA221163	SAMN02361203	SRX358238	SRR1000689	SRA102800	SRS486117	SRP030211	Annotation of mammalian sex chromosomes	Bos taurus adult testis mRNA	The sequencing library was constructed from total RNA using Illumina's TruSeq library prep protocol. Neither hybrid selection nor affinity capture was performed. The library is not strand-specific.	Bos taurus adult testes	Bos taurus (bull L1 Domino 99375) testes mRNA		paired	RNA-Seq	TRANSCRIPTOMIC	unspecified	Illumina HiSeq 2000	119128052	23825610400	14740225955	345	36	200	0	Application Read	Forward	1	Page	Whitehead Institute for Biomedical Research	bull_testis	24759411	9913	2015-07-22 18:41:13				NA			2	118625418	108663432
Bos taurus	testis	Hereford[breed]	M	9 years			PRJNA263600	SAMN03145491	SRX747953	SRR1640128	SRA197074	SRS734278	SRP049415	Bos taurus Transcriptome or Gene expression	SuperBull 99375 testis (LJA167)			SuperBull 99375 testis		single	RNA-Seq	TRANSCRIPTOMIC	PolyA	Illumina HiSeq 2000	22382200	2238220000	1509705732	NA	NA	100	0	Application Read	Forward	1		University of Arizona	Bovine_miRNA	NA	9913	2014-11-15	Drs Tara G. McDaneld & Timothy P.L. Smith, USDA Agricultural Research Center, U.S. Meat Animal Research Center, Clay Center, NE 68933			NA		Model organism or animal[biosamplemodel]	1	22382200	22068673
Bos taurus	testis	C1[isolate]	M	12 months			PRJNA321384	SAMN04992973	SRX1757675	SRR3499586	SRA424893	SRS1434016	SRP074883	Bos grunniens x Bos taurus isolate:cattleyak 1 Raw sequence reads	Comparative testis transcriptome identified genes associated with male infertility of cattleyak	Total RNA was extracted from the six frozen testis samples using TRIzol reagent (Invitrogen, CA, USA) according to the manufacturer‚Äôs instructions. Magnetic beads with Oligo (dT) are used to isolate mRNA from the total RNA. Mixed with the fragmentation buffer, the mRNA is fragmented into short fragments. Then cDNA is synthesized using the mRNA fragments as templates. Short fragments are purifie…			C1	single	RNA-Seq	TRANSCRIPTOMIC	RANDOM	Illumina HiSeq 2000	23341672	2100750480	1727212341	NA	NA	100	0	Application Read	Forward	1		Southwest University of Science and Technology	Cattleyak and yak testis transcriptome Sequencing-3	NA	9913	2016-10-02				NA		Model organism or animal[biosamplemodel]	1	23341672	23229896
Bos taurus	testis	C2[isolate]	M	12 months			PRJNA321468	SAMN04994867	SRX1759154	SRR3501450	SRA425188	SRS1435277	SRP074994	Bos grunniens x Bos taurus isolate:C2 Raw sequence reads	Comparative testis transcriptome identified genes associated with male infertility of cattleyak	Total RNA was extracted from the six frozen testis samples using TRIzol reagent (Invitrogen, CA, USA) according to the manufacturer‚Äôs instructions. Magnetic beads with Oligo (dT) are used to isolate mRNA from the total RNA. Mixed with the fragmentation buffer, the mRNA is fragmented into short fragments. Then cDNA is synthesized using the mRNA fragments as templates. Short fragments are purifie…			C2	single	RNA-Seq	TRANSCRIPTOMIC	RANDOM	Illumina HiSeq 2000	24352039	2191683510	1802167456	NA	NA	100	0	Application Read	Forward	1		Southwest University of Science and Technology	Cattleyak and yak testis transcriptome Sequencing-4	NA	9913	2016-10-02				NA		Model organism or animal[biosamplemodel]	1	24352039	24224139
Bos taurus	testis	C3[isolate]	M	12 months			PRJNA321552	SAMN04999934	SRX1761351	SRR3503846	SRA425513	SRS1437093	SRP075157	Bos grunniens x Bos taurus isolate:C3 Raw sequence reads	Comparative testis transcriptome identified genes associated with male infertility of cattleyak	Total RNA was extracted from the six frozen testis samples using TRIzol reagent (Invitrogen, CA, USA) according to the manufacturer‚Äôs instructions. Magnetic beads with Oligo (dT) are used to isolate mRNA from the total RNA. Mixed with the fragmentation buffer, the mRNA is fragmented into short fragments. Then cDNA is synthesized using the mRNA fragments as templates. Short fragments are purifie…			C	single	RNA-Seq	TRANSCRIPTOMIC	RANDOM	Illumina HiSeq 2000	24390627	2195156430	1822244396	NA	NA	100	0	Application Read	Forward	1		Southwest University of Science and Technology	Cattleyak and yak testis transcriptome Sequencing-5	NA	9913	2016-10-02				NA		Model organism or animal[biosamplemodel]	1	24390627	24282035
Bos taurus	testis		NAN				PRJNA341454	SAMN05723028	SRX2081416	SRR4113336	SRA459211	SRS1662465	SRP083944	Reduced representation bisulphite sequencing of ten bovine somatic tissues reveals DNA methylation patterns and their impacts on gene expression [RNA-Seq]	GSM2300114: LJA167; Bos taurus; RNA-Seq		LJA167			single	RNA-Seq	TRANSCRIPTOMIC	cDNA	Illumina HiSeq 2000	13801460	1393947460	843424550	NA	NA	NA	NA			NA		GEO	GEO: GSE86323	27716143	9913	2017-02-14 16:05:00				NA			1	13801448	13651816
Bos taurus	testis	Hereford[breed]	M	9 years			PRJNA379574	SAMN03145491	SRX2658622	SRR5363137	SRA547842	SRS734278	SRP102212	Dominette stranded RNA-seq	Stranded RNA-seq of Bos taurus: SuperBull 99375 testis	The transcriptomes of 23 tissues from the Hereford cow, L1 Dominette 01449 (the reference genome individual), and testis from SuperBull 99375 were sequenced by the Meat Animal Research Center (MARC, USDA, Clay Center, NE) using the Illumina NextSeq500. Total RNA of each tissue was extracted using Trizol reagent (ThermoFisher Scientific) and the protocol included. Briefly, approximately 100 mg of …		SuperBull 99375 testis	23362	paired	RNA-Seq	TRANSCRIPTOMIC	RANDOM	NextSeq 500	33320213	5028501074	1869151880	NA	NA	150	0	Application Read	Forward	1	Animal Sciences	University of Missouri	SUB2505779	NA	9913	2017-03-21 07:43:06	Drs Tara G. McDaneld & Timothy P.L. Smith, USDA Agricultural Research Center, U.S. Meat Animal Research Center, Clay Center, NE 68933			NA		Model organism or animal[biosamplemodel]	2	33316006	32064334
Bos taurus	testis	Holstein Friesian[breed]	M		Low plane of nutrition[diet]		PRJNA382634	SAMN06711350	SRX2733798	SRR5444743	SRA553984	SRS2121695	SRP103823	Effect of early calf-hood nutrition on the transcriptomic profile of the HPT axis in Holstein-Friesian bulls	GSM2575189: Low plane of nutrition-B20; Bos taurus; RNA-Seq		Low plane of nutrition-B20			single	RNA-Seq	TRANSCRIPTOMIC	cDNA	Illumina HiSeq 2500	17715493	1779555667	646651191	NA	NA	NA	NA			NA		GEO	GEO: GSE97673	NA	9913	2018-04-12 17:17:11				NA			1	17710275	17312258
Bos taurus	testis	Holstein Friesian[breed]	M		Low plane of nutrition[diet]		PRJNA382634	SAMN06711294	SRX2733797	SRR5444742	SRA553984	SRS2121693	SRP103823	Effect of early calf-hood nutrition on the transcriptomic profile of the HPT axis in Holstein-Friesian bulls	GSM2575188: Low plane of nutrition-B7; Bos taurus; RNA-Seq		Low plane of nutrition-B7			single	RNA-Seq	TRANSCRIPTOMIC	cDNA	Illumina HiSeq 2500	38529999	3891529899	1294548044	NA	NA	NA	NA			NA		GEO	GEO: GSE97673	NA	9913	2018-04-12 17:17:11				NA			1	38529999	37962827
Bos taurus	testis	Holstein Friesian[breed]	M		Low plane of nutrition[diet]		PRJNA382634	SAMN06711351	SRX2733796	SRR5444741	SRA553984	SRS2121694	SRP103823	Effect of early calf-hood nutrition on the transcriptomic profile of the HPT axis in Holstein-Friesian bulls	GSM2575187: Low plane of nutrition-B26; Bos taurus; RNA-Seq		Low plane of nutrition-B26			single	RNA-Seq	TRANSCRIPTOMIC	cDNA	Illumina HiSeq 2500	20808651	2089013765	740433198	NA	NA	NA	NA			NA		GEO	GEO: GSE97673	NA	9913	2018-04-12 17:17:11				NA			1	20805532	20509105
Bos taurus	testis	Holstein Friesian[breed]	M		Low plane of nutrition[diet]		PRJNA382634	SAMN06711352	SRX2733795	SRR5444740	SRA553984	SRS2121692	SRP103823	Effect of early calf-hood nutrition on the transcriptomic profile of the HPT axis in Holstein-Friesian bulls	GSM2575186: Low plane of nutrition-B15; Bos taurus; RNA-Seq		Low plane of nutrition-B15			single	RNA-Seq	TRANSCRIPTOMIC	cDNA	Illumina HiSeq 2500	18332832	1841755177	662161963	NA	NA	NA	NA			NA		GEO	GEO: GSE97673	NA	9913	2018-04-12 17:17:11				NA			1	18329980	18010600
Bos taurus	testis	Holstein Friesian[breed]	M		Low plane of nutrition[diet]		PRJNA382634	SAMN06711295	SRX2733794	SRR5444739	SRA553984	SRS2121691	SRP103823	Effect of early calf-hood nutrition on the transcriptomic profile of the HPT axis in Holstein-Friesian bulls	GSM2575185: Low plane of nutrition-B31; Bos taurus; RNA-Seq		Low plane of nutrition-B31			single	RNA-Seq	TRANSCRIPTOMIC	cDNA	Illumina HiSeq 2500	32688902	3301579102	1060162916	NA	NA	NA	NA			NA		GEO	GEO: GSE97673	NA	9913	2018-04-12 17:17:11				NA			1	32688902	32342683
Bos taurus	testis	Holstein Friesian[breed]	M		Low plane of nutrition[diet]		PRJNA382634	SAMN06711296	SRX2733793	SRR5444738	SRA553984	SRS2121688	SRP103823	Effect of early calf-hood nutrition on the transcriptomic profile of the HPT axis in Holstein-Friesian bulls	GSM2575184: Low plane of nutrition-B2; Bos taurus; RNA-Seq		Low plane of nutrition-B2			single	RNA-Seq	TRANSCRIPTOMIC	cDNA	Illumina HiSeq 2500	31774281	3191321048	1146405868	NA	NA	NA	NA			NA		GEO	GEO: GSE97673	NA	9913	2018-04-12 17:17:10				NA			1	31768932	31197101
Bos taurus	testis	Holstein Friesian[breed]	M		Low plane of nutrition[diet]		PRJNA382634	SAMN06711297	SRX2733792	SRR5444737	SRA553984	SRS2121689	SRP103823	Effect of early calf-hood nutrition on the transcriptomic profile of the HPT axis in Holstein-Friesian bulls	GSM2575183: Low plane of nutrition-B50; Bos taurus; RNA-Seq		Low plane of nutrition-B50			single	RNA-Seq	TRANSCRIPTOMIC	cDNA	Illumina HiSeq 2500	24714413	2496155713	806356784	NA	NA	NA	NA			NA		GEO	GEO: GSE97673	NA	9913	2018-04-12 17:17:10				NA			1	24714413	24443395
Bos taurus	testis	Holstein Friesian[breed]	M		Low plane of nutrition[diet]		PRJNA382634	SAMN06711298	SRX2733791	SRR5444736	SRA553984	SRS2121687	SRP103823	Effect of early calf-hood nutrition on the transcriptomic profile of the HPT axis in Holstein-Friesian bulls	GSM2575182: Low plane of nutrition-B21; Bos taurus; RNA-Seq		Low plane of nutrition-B21			single	RNA-Seq	TRANSCRIPTOMIC	cDNA	Illumina HiSeq 2500	27934703	2821405003	939656422	NA	NA	NA	NA			NA		GEO	GEO: GSE97673	NA	9913	2018-04-12 17:17:10				NA			1	27934703	27192021
Bos taurus	testis	Holstein Friesian[breed]	M		High plane of nutrition[diet]		PRJNA382634	SAMN06711299	SRX2733790	SRR5444735	SRA553984	SRS2121685	SRP103823	Effect of early calf-hood nutrition on the transcriptomic profile of the HPT axis in Holstein-Friesian bulls	GSM2575181: High plane of nutrition-B38; Bos taurus; RNA-Seq		High plane of nutrition-B38			single	RNA-Seq	TRANSCRIPTOMIC	cDNA	Illumina HiSeq 2500	42101624	4252264024	1423767751	NA	NA	NA	NA			NA		GEO	GEO: GSE97673	NA	9913	2018-04-12 17:17:10				NA			1	42101624	41555357
Bos taurus	testis	Holstein Friesian[breed]	M		High plane of nutrition[diet]		PRJNA382634	SAMN06711300	SRX2733789	SRR5444734	SRA553984	SRS2121686	SRP103823	Effect of early calf-hood nutrition on the transcriptomic profile of the HPT axis in Holstein-Friesian bulls	GSM2575180: High plane of nutrition-B54; Bos taurus; RNA-Seq		High plane of nutrition-B54			single	RNA-Seq	TRANSCRIPTOMIC	cDNA	Illumina HiSeq 2500	30526687	3064906796	1088843257	NA	NA	NA	NA			NA		GEO	GEO: GSE97673	NA	9913	2018-04-12 17:17:10				NA			1	30520976	30142450
Bos taurus	testis	Holstein Friesian[breed]	M		High plane of nutrition[diet]		PRJNA382634	SAMN06711301	SRX2733788	SRR5444733	SRA553984	SRS2121690	SRP103823	Effect of early calf-hood nutrition on the transcriptomic profile of the HPT axis in Holstein-Friesian bulls	GSM2575179: High plane of nutrition-B49; Bos taurus; RNA-Seq		High plane of nutrition-B49			single	RNA-Seq	TRANSCRIPTOMIC	cDNA	Illumina HiSeq 2500	24982475	2508253539	930381739	NA	NA	NA	NA			NA		GEO	GEO: GSE97673	NA	9913	2018-04-12 17:17:10				NA			1	24976985	24547830
Bos taurus	testis	Holstein Friesian[breed]	M		High plane of nutrition[diet]		PRJNA382634	SAMN06711302	SRX2733787	SRR5444732	SRA553984	SRS2121683	SRP103823	Effect of early calf-hood nutrition on the transcriptomic profile of the HPT axis in Holstein-Friesian bulls	GSM2575178: High plane of nutrition-B5; Bos taurus; RNA-Seq		High plane of nutrition-B5			single	RNA-Seq	TRANSCRIPTOMIC	cDNA	Illumina HiSeq 2500	25908476	2601763125	911007172	NA	NA	NA	NA			NA		GEO	GEO: GSE97673	NA	9913	2018-04-12 17:17:10				NA			1	25903092	25636819
Bos taurus	testis	Holstein Friesian[breed]	M		High plane of nutrition[diet]		PRJNA382634	SAMN06711303	SRX2733786	SRR5444731	SRA553984	SRS2121681	SRP103823	Effect of early calf-hood nutrition on the transcriptomic profile of the HPT axis in Holstein-Friesian bulls	GSM2575177: High plane of nutrition-B30; Bos taurus; RNA-Seq		High plane of nutrition-B30			single	RNA-Seq	TRANSCRIPTOMIC	cDNA	Illumina HiSeq 2500	27355169	2747538024	981039139	NA	NA	NA	NA			NA		GEO	GEO: GSE97673	NA	9913	2018-04-12 17:17:10				NA			1	27350455	27015401
Bos taurus	testis	Holstein Friesian[breed]	M		High plane of nutrition[diet]		PRJNA382634	SAMN06711304	SRX2733785	SRR5444730	SRA553984	SRS2121682	SRP103823	Effect of early calf-hood nutrition on the transcriptomic profile of the HPT axis in Holstein-Friesian bulls	GSM2575176: High plane of nutrition-B12; Bos taurus; RNA-Seq		High plane of nutrition-B12			single	RNA-Seq	TRANSCRIPTOMIC	cDNA	Illumina HiSeq 2500	30412046	3054827585	1097835787	NA	NA	NA	NA			NA		GEO	GEO: GSE97673	NA	9913	2018-04-12 17:17:10				NA			1	30405722	30034094
Bos taurus	testis	Holstein Friesian[breed]	M		High plane of nutrition[diet]		PRJNA382634	SAMN06711305	SRX2733784	SRR5444729	SRA553984	SRS2121684	SRP103823	Effect of early calf-hood nutrition on the transcriptomic profile of the HPT axis in Holstein-Friesian bulls	GSM2575175: High plane of nutrition-B17; Bos taurus; RNA-Seq		High plane of nutrition-B17			single	RNA-Seq	TRANSCRIPTOMIC	cDNA	Illumina HiSeq 2500	28428341	2871262441	953783796	NA	NA	NA	NA			NA		GEO	GEO: GSE97673	NA	9913	2018-04-12 17:17:10				NA			1	28428341	28056476
Bos taurus	testis	Holstein Friesian[breed]	M		High plane of nutrition[diet]		PRJNA382634	SAMN06711306	SRX2733783	SRR5444728	SRA553984	SRS2121679	SRP103823	Effect of early calf-hood nutrition on the transcriptomic profile of the HPT axis in Holstein-Friesian bulls	GSM2575174: High plane of nutrition-B32; Bos taurus; RNA-Seq		High plane of nutrition-B32			single	RNA-Seq	TRANSCRIPTOMIC	cDNA	Illumina HiSeq 2500	38002802	3838283002	1240554607	NA	NA	NA	NA			NA		GEO	GEO: GSE97673	NA	9913	2018-04-12 17:17:10				NA			1	38002802	37428291
Bos taurus	testis	Holstein Friesian[breed]	M		High plane of nutrition[diet]		PRJNA382634	SAMN06711307	SRX2733782	SRR5444727	SRA553984	SRS2121680	SRP103823	Effect of early calf-hood nutrition on the transcriptomic profile of the HPT axis in Holstein-Friesian bulls	GSM2575173: High plane of nutrition-B42; Bos taurus; RNA-Seq		High plane of nutrition-B42			single	RNA-Seq	TRANSCRIPTOMIC	cDNA	Illumina HiSeq 2500	39375346	3953149058	1405854843	NA	NA	NA	NA			NA		GEO	GEO: GSE97673	NA	9913	2018-04-12 17:17:10				NA			1	39362953	38669552
Bos taurus	testis	Holstein Friesian[breed]	M		High plane of nutrition[diet]		PRJNA382634	SAMN06711308	SRX2733781	SRR5444726	SRA553984	SRS2121677	SRP103823	Effect of early calf-hood nutrition on the transcriptomic profile of the HPT axis in Holstein-Friesian bulls	GSM2575172: High plane of nutrition-A48; Bos taurus; RNA-Seq		High plane of nutrition-A48			single	RNA-Seq	TRANSCRIPTOMIC	cDNA	Illumina HiSeq 2500	33906434	3424549834	1135782413	NA	NA	NA	NA			NA		GEO	GEO: GSE97673	NA	9913	2018-04-12 17:17:10				NA			1	33906434	33411043
Bos taurus	testis		NAN	maturity-2 years[developmental_stage]			unknown	SAMN02361029	SRX357346	SRR999277	SRA102003	SRS485384	SRP030134	Male-specific region of the bovine Y chromosome is gene rich with a high transcriptomic activity in testis development		lims run= 111101_SNPSTER7_0847_636B7AAXX_PE; lane= 2	Bos taurus 645_2Y		645_2Y_idx5	paired	RNA-Seq	TRANSCRIPTOMIC	RANDOM	Illumina Genome Analyzer IIx	12367534	1335693672	807709506	381	NA	108	0	Application Read	Forward	1		NCGR	NCGR_yavapaiite_2013-09-16	NA	9913	2015-07-22 17:07:00				NA	5006156[sample_id]		2	12358193	11602801
Callithrix jacchus	brain	54-05/A09-332[isolate]	M	adult[dev_stage]			PRJNA215077	SAMN02316515	SRX335476	SRR952789	SRA097915	SRS470554	SRP028820	The ancestral regions of 8 mammalian Y chromosomes	Callithrix jacchus brain		Generic sample from Callithrix jacchus		cja_brain	paired	RNA-Seq	TRANSCRIPTOMIC	RANDOM	Illumina MiSeq	16173015	8118853530	5054376097	500	0	500	0	Application Read	Forward	1	Page Laboratory	Whitehead Institute	Marmoset_RNAseq	NA	9483	2014-04-03 14:13:00		NA	NA	NA			2	16159888	15068909
Callithrix jacchus	brain		F; NO[BOTH_SEXES_POOLED]	adult[dev_stage]; 8/19/2010[female_death_date]			PRJNA271912	SAMN03282361	SRX843208	SRR1758977	SRA230853	SRS819378	SRP051959	Tissue-specific RNA-sequencing for ten non-human primate species.	Brain left hemisphere sample from a female marmoset.: Sample Marmoset_BrainLeftHemisphere_253	\\"\"The total RNA-Seq libraries were constructed using the Illumina TruSeq Stranded Total RNA Sample Prep Kit with Ribo-Zero Gold (catalog #RS-122-2201), which targets RNA for cDNA synthesis. This kit uses Ribo-Zero to remove rRNA prior to library preparation. Whole blood samples were additionally globin-depleted (prepared using the TruSeq Stranded Total RNA with Ribo-Zero Globin kit from Illumi…	Brain left hemisphere sample from a female marmoset.		mst_253_1	paired	RNA-Seq	TRANSCRIPTOMIC	other	Illumina HiSeq 2000	50897102	10281214604	6594580591	NA	NA	202	0	Application Read	Forward	1	Katze Lab	University of Washington	Nonhuman primate tissue-specific transcriptomics	25392405	9483	2015-01-28 15:28:11	Southwest National Primate Research Center[female_biomaterial_provider]	NA	NA	NA		Model organism or animal[biosamplemodel]	2	50894365	48997144
Callithrix jacchus	brain		F; NO[BOTH_SEXES_POOLED]	adult[dev_stage]; 8/19/2010[female_death_date]			PRJNA271912	SAMN03282363	SRX843210	SRR1758979	SRA230853	SRS819379	SRP051959	Tissue-specific RNA-sequencing for ten non-human primate species.	Brian right hemisphere sample from a female marmoset.: Sample Marmoset_BrainRightHemisphere_252	\\"\"The total RNA-Seq libraries were constructed using the Illumina TruSeq Stranded Total RNA Sample Prep Kit with Ribo-Zero Gold (catalog #RS-122-2201), which targets RNA for cDNA synthesis. This kit uses Ribo-Zero to remove rRNA prior to library preparation. Whole blood samples were additionally globin-depleted (prepared using the TruSeq Stranded Total RNA with Ribo-Zero Globin kit from Illumi…	Brian right hemisphere sample from a female marmoset.		mst_252_1	paired	RNA-Seq	TRANSCRIPTOMIC	other	Illumina HiSeq 2000	69533546	14045776292	9059290726	NA	NA	202	0	Application Read	Forward	1	Katze Lab	University of Washington	Nonhuman primate tissue-specific transcriptomics	25392405	9483	2015-01-28 20:56:01	Southwest National Primate Research Center[female_biomaterial_provider]	NA	NA	NA		Model organism or animal[biosamplemodel]	2	69530092	66976197
Callithrix jacchus	brain	not available[breed]	F	neonate	Total RNA[sample_type]		PRJNA397900	SAMN07495411	SRX3088670	SRR5928357	SRA598620	SRS2426397	SRP115291	Callithrix jacchus Transcriptome or Gene expression	marmoset brain RNA-seq	RNA samples were prepared using the Illumina TruSeq Stranded mRNA sample preparation kit, modified for improved performance, multiplexing and integration into the Broad genomics platform.	Brain		16-183_Brain	paired	RNA-Seq	TRANSCRIPTOMIC	RANDOM	Illumina HiSeq 4000	47064810	9507091620	3963795506	NA	NA	NA	NA			NA	Stanley Center for Psychiatric Research	Broad Institute	SUB2950980	NA	9483	2017-08-11 12:46:11		NA	NA	NA		Model organism or animal[biosamplemodel]	2	46986920	42491776
Callithrix jacchus	heart	54-05/A09-332[isolate]	M	adult[dev_stage]			PRJNA215077	SAMN02316514	SRX335475	SRR952785	SRA097915	SRS470553	SRP028820	The ancestral regions of 8 mammalian Y chromosomes	Callithrix jacchus heart		Generic sample from Callithrix jacchus		cja_heart	paired	RNA-Seq	TRANSCRIPTOMIC	RANDOM	Illumina MiSeq	16472918	8269404836	5002784916	500	0	500	0	Application Read	Forward	1	Page Laboratory	Whitehead Institute	Marmoset_RNAseq	NA	9483	2014-04-03 14:13:00		NA	NA	NA			2	16358418	15390036
Callithrix jacchus	heart		F	juvenile			PRJNA218629	SAMN02352631	SRX347657	SRR975178	SRA100897	SRS478448	SRP029760	Origins and functional evolution of Y chromosome gene repertoires across the class Mammalia	GSM1227954: marmoset RNAseq data 5; Callithrix jacchus; RNA-Seq		marmoset RNAseq data 5			single	RNA-Seq	TRANSCRIPTOMIC	cDNA	Illumina HiSeq 2000	24859231	2488925084	1574550929	NA	NA	NA	NA			NA		GEO	GEO: GSE50747	24759410	9483	2014-04-15 15:40:09		NA	NA	NA	individual 1[individuals]		1	24824591	23488339
Callithrix jacchus	heart		M	juvenile			PRJNA218629	SAMN02352639	SRX347658	SRR975179	SRA100897	SRS478449	SRP029760	Origins and functional evolution of Y chromosome gene repertoires across the class Mammalia	GSM1227955: marmoset RNAseq data 6; Callithrix jacchus; RNA-Seq		marmoset RNAseq data 6			single	RNA-Seq	TRANSCRIPTOMIC	cDNA	Illumina HiSeq 2000	30211556	3024365918	1968382318	NA	NA	NA	NA			NA		GEO	GEO: GSE50747	24759410	9483	2014-04-15 15:40:09		NA	NA	NA	individual 1[individuals]		1	30186102	28168580
Callithrix jacchus	heart		F; NO[BOTH_SEXES_POOLED]	adult[dev_stage]; 8/19/2010[female_death_date]			PRJNA271912	SAMN03282365	SRX843213	SRR1758982	SRA230853	SRS819381	SRP051959	Tissue-specific RNA-sequencing for ten non-human primate species.	Heart sample from a female marmoset.: Sample Marmoset_Heart_241	\\"\"The total RNA-Seq libraries were constructed using the Illumina TruSeq Stranded Total RNA Sample Prep Kit with Ribo-Zero Gold (catalog #RS-122-2201), which targets RNA for cDNA synthesis. This kit uses Ribo-Zero to remove rRNA prior to library preparation. Whole blood samples were additionally globin-depleted (prepared using the TruSeq Stranded Total RNA with Ribo-Zero Globin kit from Illumi…	Heart sample from a female marmoset.		mst_241_2	paired	RNA-Seq	TRANSCRIPTOMIC	other	Illumina HiSeq 2000	70131067	14166475534	9419407850	NA	NA	202	0	Application Read	Forward	1	Katze Lab	University of Washington	Nonhuman primate tissue-specific transcriptomics	25392405	9483	2015-01-28 23:42:18	Southwest National Primate Research Center[female_biomaterial_provider]	NA	NA	NA		Model organism or animal[biosamplemodel]	2	70130644	67495314
Callithrix jacchus	heart	not available[breed]	F	neonate	Total RNA[sample_type]		PRJNA397900	SAMN07495413	SRX3088672	SRR5928355	SRA598620	SRS2426399	SRP115291	Callithrix jacchus Transcriptome or Gene expression	marmoset heart RNA-seq	RNA samples were prepared using the Illumina TruSeq Stranded mRNA sample preparation kit, modified for improved performance, multiplexing and integration into the Broad genomics platform.	Heart		16-183_Heart	paired	RNA-Seq	TRANSCRIPTOMIC	RANDOM	Illumina HiSeq 4000	50570028	10215145656	4262221793	NA	NA	NA	NA			NA	Stanley Center for Psychiatric Research	Broad Institute	SUB2950980	NA	9483	2017-08-11 12:50:10		NA	NA	NA		Model organism or animal[biosamplemodel]	2	50488881	45776937
Callithrix jacchus	kidney	54-05/A09-332[isolate]	M	adult[dev_stage]			PRJNA215077	SAMN02316513	SRX335472	SRR952783	SRA097915	SRS470552	SRP028820	The ancestral regions of 8 mammalian Y chromosomes	Callithrix jacchus kidney		Generic sample from Callithrix jacchus		cja_kidney	paired	RNA-Seq	TRANSCRIPTOMIC	RANDOM	Illumina MiSeq	21000102	10542051204	6815288226	500	0	500	0	Application Read	Forward	1	Page Laboratory	Whitehead Institute	Marmoset_RNAseq	NA	9483	2014-04-03 14:13:00		NA	NA	NA			2	20733685	19009928
Callithrix jacchus	kidney		F	juvenile			PRJNA218629	SAMN02352633	SRX347659	SRR975180	SRA100897	SRS478450	SRP029760	Origins and functional evolution of Y chromosome gene repertoires across the class Mammalia	GSM1227956: marmoset RNAseq data 7; Callithrix jacchus; RNA-Seq		marmoset RNAseq data 7			single	RNA-Seq	TRANSCRIPTOMIC	cDNA	Illumina HiSeq 2000	24553329	2462155542	1525165408	NA	NA	NA	NA			NA		GEO	GEO: GSE50747	24759410	9483	2014-04-15 15:40:09		NA	NA	NA	individual 1[individuals]		1	24519651	23395119
Callithrix jacchus	kidney		M	juvenile			PRJNA218629	SAMN02352632	SRX347660	SRR975181	SRA100897	SRS478451	SRP029760	Origins and functional evolution of Y chromosome gene repertoires across the class Mammalia	GSM1227957: marmoset RNAseq data 8; Callithrix jacchus; RNA-Seq		marmoset RNAseq data 8			single	RNA-Seq	TRANSCRIPTOMIC	cDNA	Illumina HiSeq 2000	24017790	2405745011	1568197461	NA	NA	NA	NA			NA		GEO	GEO: GSE50747	24759410	9483	2014-04-15 15:40:09		NA	NA	NA	individual 1[individuals]		1	23997933	22409559
Callithrix jacchus	kidney		F; NO[BOTH_SEXES_POOLED]	adult[dev_stage]; 8/19/2010[female_death_date]			PRJNA271912	SAMN03282366	SRX843214	SRR1758983	SRA230853	SRS819382	SRP051959	Tissue-specific RNA-sequencing for ten non-human primate species.	Kidney sample from a female marmoset.: Sample Marmoset_Kidney_240	\\"\"The total RNA-Seq libraries were constructed using the Illumina TruSeq Stranded Total RNA Sample Prep Kit with Ribo-Zero Gold (catalog #RS-122-2201), which targets RNA for cDNA synthesis. This kit uses Ribo-Zero to remove rRNA prior to library preparation. Whole blood samples were additionally globin-depleted (prepared using the TruSeq Stranded Total RNA with Ribo-Zero Globin kit from Illumi…	Kidney sample from a female marmoset.		mst_240_1	paired	RNA-Seq	TRANSCRIPTOMIC	other	Illumina HiSeq 2000	57787954	11673166708	7953975693	NA	NA	202	0	Application Read	Forward	1	Katze Lab	University of Washington	Nonhuman primate tissue-specific transcriptomics	25392405	9483	2015-01-30 01:06:25	Southwest National Primate Research Center[female_biomaterial_provider]	NA	NA	NA		Model organism or animal[biosamplemodel]	2	57782196	55798654
Callithrix jacchus	kidney	not available[breed]	F	neonate	Total RNA[sample_type]		PRJNA397900	SAMN07495415	SRX3088666	SRR5928361	SRA598620	SRS2426394	SRP115291	Callithrix jacchus Transcriptome or Gene expression	marmoset kidney RNA-seq	RNA samples were prepared using the Illumina TruSeq Stranded mRNA sample preparation kit, modified for improved performance, multiplexing and integration into the Broad genomics platform.	Kidney		16-183_Kidney	paired	RNA-Seq	TRANSCRIPTOMIC	RANDOM	Illumina HiSeq 4000	51655139	10434338078	4365308936	NA	NA	NA	NA			NA	Stanley Center for Psychiatric Research	Broad Institute	SUB2950980	NA	9483	2017-08-11 12:50:10		NA	NA	NA		Model organism or animal[biosamplemodel]	2	51568893	46170594
Callithrix jacchus	liver	wild type	M	adult[developmental_stage]		total RNA (rRNA-depleted)[fraction]; frozen specimen[specimen_with_known_storage_state]	PRJEB13074	SAMEA3903383	ERX1403343	ERR1331723	ERA582952	ERS1090517	ERP014610	RNA-Seq analysis of gene expression divergence in mammalian liver	Illumina HiSeq 2000 paired end sequencing; RNA-Seq analysis of gene expression divergence in mammalian liver	RNA-Seq analysis of gene expression divergence in mammalian liver	E-MTAB-4550:Sample 69	Protocols: Tissue samples for RNA extraction were collected in parallel to previously reported ChIP samples {Villar, 2015}. Small pieces of liver tissue (typically 0.5-2 cubic cms) were snap-frozen in dry-ice or liquid nitrogen and stored at -80C. Cetacean liver samples were typically bigger frozen blocks, and for these RNA extraction was conducted on tissue pieces cut from the central section of…	Sample 69	paired	RNA-Seq	TRANSCRIPTOMIC	cDNA	Illumina HiSeq 2000	18558961	4639740250	2297844953	275	25	250	0	Application Read	Forward	1	European Nucleotide Archive		E-MTAB-4550	NA	9483	2017-10-13 07:46:25		NA	NA	NA	Marmoset2[individual]	2017-10-12[ena-first-public]; 2016-03-17[ena-last-update]	2	18545496	18329165
Callithrix jacchus	liver	wild type	M	adult[developmental_stage]		total RNA (rRNA-depleted)[fraction]; frozen specimen[specimen_with_known_storage_state]	PRJEB13074	SAMEA3903382	ERX1403342	ERR1331722	ERA582952	ERS1090516	ERP014610	RNA-Seq analysis of gene expression divergence in mammalian liver	Illumina HiSeq 2000 paired end sequencing; RNA-Seq analysis of gene expression divergence in mammalian liver	RNA-Seq analysis of gene expression divergence in mammalian liver	E-MTAB-4550:Sample 68	Protocols: Tissue samples for RNA extraction were collected in parallel to previously reported ChIP samples {Villar, 2015}. Small pieces of liver tissue (typically 0.5-2 cubic cms) were snap-frozen in dry-ice or liquid nitrogen and stored at -80C. Cetacean liver samples were typically bigger frozen blocks, and for these RNA extraction was conducted on tissue pieces cut from the central section of…	Sample 68	paired	RNA-Seq	TRANSCRIPTOMIC	cDNA	Illumina HiSeq 2000	36550692	9137673000	4704698953	275	25	250	0	Application Read	Forward	1	European Nucleotide Archive		E-MTAB-4550	NA	9483	2017-10-13 07:46:25		NA	NA	NA	Marmoset6[individual]	2017-10-12[ena-first-public]; 2016-03-17[ena-last-update]	2	36524233	35833374
Callithrix jacchus	liver	wild type	M	adult[developmental_stage]		total RNA (rRNA-depleted)[fraction]; frozen specimen[specimen_with_known_storage_state]	PRJEB13074	SAMEA3903337	ERX1403297	ERR1331677	ERA582952	ERS1090471	ERP014610	RNA-Seq analysis of gene expression divergence in mammalian liver	Illumina HiSeq 2000 paired end sequencing; RNA-Seq analysis of gene expression divergence in mammalian liver	RNA-Seq analysis of gene expression divergence in mammalian liver	E-MTAB-4550:Sample 20	Protocols: Tissue samples for RNA extraction were collected in parallel to previously reported ChIP samples {Villar, 2015}. Small pieces of liver tissue (typically 0.5-2 cubic cms) were snap-frozen in dry-ice or liquid nitrogen and stored at -80C. Cetacean liver samples were typically bigger frozen blocks, and for these RNA extraction was conducted on tissue pieces cut from the central section of…	Sample 20	paired	RNA-Seq	TRANSCRIPTOMIC	cDNA	Illumina HiSeq 2000	24890082	4978016400	3067273373	275	25	200	0	Application Read	Forward	1	European Nucleotide Archive		E-MTAB-4550	NA	9483	2017-10-13 07:46:25		NA	NA	NA	Marmoset5[individual]	2017-10-12[ena-first-public]; 2016-03-17[ena-last-update]	2	21776755	17841475
Callithrix jacchus	liver	wild type	M	adult[developmental_stage]		total RNA (rRNA-depleted)[fraction]; frozen specimen[specimen_with_known_storage_state]	PRJEB13074	SAMEA3903335	ERX1403295	ERR1331675	ERA582952	ERS1090469	ERP014610	RNA-Seq analysis of gene expression divergence in mammalian liver	Illumina HiSeq 2000 paired end sequencing; RNA-Seq analysis of gene expression divergence in mammalian liver	RNA-Seq analysis of gene expression divergence in mammalian liver	E-MTAB-4550:Sample 19	Protocols: Tissue samples for RNA extraction were collected in parallel to previously reported ChIP samples {Villar, 2015}. Small pieces of liver tissue (typically 0.5-2 cubic cms) were snap-frozen in dry-ice or liquid nitrogen and stored at -80C. Cetacean liver samples were typically bigger frozen blocks, and for these RNA extraction was conducted on tissue pieces cut from the central section of…	Sample 19	paired	RNA-Seq	TRANSCRIPTOMIC	cDNA	Illumina HiSeq 2000	35317168	7063433600	4331079100	275	25	200	0	Application Read	Forward	1	European Nucleotide Archive		E-MTAB-4550	NA	9483	2017-10-13 07:46:25		NA	NA	NA	Marmoset4[individual]	2017-10-12[ena-first-public]; 2016-03-17[ena-last-update]	2	35311880	33829323
Callithrix jacchus	liver	113/17043[isolate]	M	adult[dev_stage]			PRJNA215077	SAMN02316511	SRX335335	SRR952611	SRA097915	SRS470454	SRP028820	The ancestral regions of 8 mammalian Y chromosomes	Callithrix jacchus liver		Generic sample from Callithrix jacchus		cja_liver	paired	RNA-Seq	TRANSCRIPTOMIC	RANDOM	Illumina MiSeq	15492853	6513482889	4281064378	500	0	500	0	Application Read	Forward	1	Page Laboratory	Whitehead Institute	Marmoset_RNAseq	NA	9483	2014-04-03 14:13:00		NA	NA	NA			2	15467396	13266732
Callithrix jacchus	liver		F	juvenile			PRJNA218629	SAMN02352635	SRX347661	SRR975182	SRA100897	SRS478452	SRP029760	Origins and functional evolution of Y chromosome gene repertoires across the class Mammalia	GSM1227958: marmoset RNAseq data 9; Callithrix jacchus; RNA-Seq		marmoset RNAseq data 9			single	RNA-Seq	TRANSCRIPTOMIC	cDNA	Illumina HiSeq 2000	32192774	3224154826	2012736451	NA	NA	NA	NA			NA		GEO	GEO: GSE50747	24759410	9483	2014-04-15 15:40:09		NA	NA	NA	individual 1[individuals]		1	32192774	30537319
Callithrix jacchus	liver		M	juvenile			PRJNA218629	SAMN02352638	SRX347662	SRR975183	SRA100897	SRS478453	SRP029760	Origins and functional evolution of Y chromosome gene repertoires across the class Mammalia	GSM1227959: marmoset RNAseq data 10; Callithrix jacchus; RNA-Seq		marmoset RNAseq data 10			single	RNA-Seq	TRANSCRIPTOMIC	cDNA	Illumina HiSeq 2000	47504110	4752315883	3058940320	NA	NA	NA	NA			NA		GEO	GEO: GSE50747	24759410	9483	2014-04-15 15:40:09		NA	NA	NA	individual 1[individuals]		1	47463561	44479498
Callithrix jacchus	liver		F; NO[BOTH_SEXES_POOLED]	adult[dev_stage]; 8/19/2010[female_death_date]			PRJNA271912	SAMN03282367	SRX843215	SRR1758984	SRA230853	SRS819383	SRP051959	Tissue-specific RNA-sequencing for ten non-human primate species.	Liver sample from a female marmoset.: Sample Marmoset_Liver_237	\\"\"The total RNA-Seq libraries were constructed using the Illumina TruSeq Stranded Total RNA Sample Prep Kit with Ribo-Zero Gold (catalog #RS-122-2201), which targets RNA for cDNA synthesis. This kit uses Ribo-Zero to remove rRNA prior to library preparation. Whole blood samples were additionally globin-depleted (prepared using the TruSeq Stranded Total RNA with Ribo-Zero Globin kit from Illumi…	Liver sample from a female marmoset.		mst_237_1	paired	RNA-Seq	TRANSCRIPTOMIC	other	Illumina HiSeq 2000	58122356	11740715912	8053396837	NA	NA	202	0	Application Read	Forward	1	Katze Lab	University of Washington	Nonhuman primate tissue-specific transcriptomics	25392405	9483	2015-01-30 01:23:02	Southwest National Primate Research Center[female_biomaterial_provider]	NA	NA	NA		Model organism or animal[biosamplemodel]	2	58116615	56144714
Callithrix jacchus	liver	32842[isolate]	M	1.9; young adult[dev_stage]			PRJNA349047	SAMN05934454	SRX2264020	SRR4444975	SRA486215	SRS1756337	SRP091944	Cis-regulatory evolution in primates - RNA-seq	Callithrix jacchus liver RNA-seq	single-end RNA-seq	Callithrix jacchus liver RNA-seq		FGC1184_s_3_AGTTCC	single	RNA-Seq	TRANSCRIPTOMIC	cDNA	Illumina HiSeq 2500	21586005	2158600500	734451684	NA	NA	NA	NA			NA	Genetics	Perelman School of Medicine University of Pennsylvania	SUB2021046	NA	9483	2017-10-23 00:02:51		NA	NA	NA		Model organism or animal[biosamplemodel]	1	21586005	21272627
Callithrix jacchus	liver	17086[isolate]	F	3; young adult[dev_stage]			PRJNA349047	SAMN05934452	SRX2264008	SRR4444963	SRA486215	SRS1756331	SRP091944	Cis-regulatory evolution in primates - RNA-seq	Callithrix jacchus liver RNA-seq	single-end RNA-seq	Callithrix jacchus liver RNA-seq		FGC1253_s_4_CGATGT	single	RNA-Seq	TRANSCRIPTOMIC	cDNA	Illumina HiSeq 2500	23159198	2894899750	1886060506	NA	NA	NA	NA			NA	Genetics	Perelman School of Medicine University of Pennsylvania	SUB2021046	NA	9483	2017-10-23 00:02:51		NA	NA	NA		Model organism or animal[biosamplemodel]	1	23159198	21503549
Callithrix jacchus	liver	31480[isolate]	M	3; young adult[dev_stage]			PRJNA349047	SAMN05934453	SRX2264022	SRR4444977	SRA486215	SRS1756338	SRP091944	Cis-regulatory evolution in primates - RNA-seq	Callithrix jacchus liver RNA-seq	single-end RNA-seq	Callithrix jacchus liver RNA-seq		FGC1184_s_4_GCCAAT	single	RNA-Seq	TRANSCRIPTOMIC	cDNA	Illumina HiSeq 2500	22730320	2273032000	731540292	NA	NA	NA	NA			NA	Genetics	Perelman School of Medicine University of Pennsylvania	SUB2021046	NA	9483	2017-10-23 00:02:51		NA	NA	NA		Model organism or animal[biosamplemodel]	1	22730320	22467703
Callithrix jacchus	liver		NAN	5-10 years			PRJNA387460	SAMN07152230	SRX2840961	SRR5583048	SRA563586	SRS2214308	SRP107781	Transcriptomes analysis of marmoset liver progenitor cell line compared with adult marmoset liver	GSM2634732: ML-3; Callithrix jacchus; RNA-Seq		ML-3			single	RNA-Seq	TRANSCRIPTOMIC	cDNA	Illumina HiSeq 2500	11188820	559441000	307630718	NA	NA	NA	NA			NA		GEO	GEO: GSE99168	NA	9483	2018-01-02 09:25:22		NA	NA	NA			1	11188785	11175830
Callithrix jacchus	liver		NAN	5-10 years			PRJNA387460	SAMN07152235	SRX2840960	SRR5583047	SRA563586	SRS2214307	SRP107781	Transcriptomes analysis of marmoset liver progenitor cell line compared with adult marmoset liver	GSM2634731: ML-2; Callithrix jacchus; RNA-Seq		ML-2			single	RNA-Seq	TRANSCRIPTOMIC	cDNA	Illumina HiSeq 2500	11233923	561696150	309595158	NA	NA	NA	NA			NA		GEO	GEO: GSE99168	NA	9483	2018-01-02 09:25:22		NA	NA	NA			1	11233880	11191784
Callithrix jacchus	liver		NAN	5-10 years			PRJNA387460	SAMN07152231	SRX2840959	SRR5583046	SRA563586	SRS2214306	SRP107781	Transcriptomes analysis of marmoset liver progenitor cell line compared with adult marmoset liver	GSM2634730: ML-1; Callithrix jacchus; RNA-Seq		ML-1			single	RNA-Seq	TRANSCRIPTOMIC	cDNA	Illumina HiSeq 2500	11483561	574178050	314803974	NA	NA	NA	NA			NA		GEO	GEO: GSE99168	NA	9483	2018-01-02 09:25:22		NA	NA	NA			1	11483527	11468836
Callithrix jacchus	liver	not available[breed]	F	neonate	Total RNA[sample_type]		PRJNA397900	SAMN07495416	SRX3088667	SRR5928360	SRA598620	SRS2426398	SRP115291	Callithrix jacchus Transcriptome or Gene expression	marmoset liver RNA-seq	RNA samples were prepared using the Illumina TruSeq Stranded mRNA sample preparation kit, modified for improved performance, multiplexing and integration into the Broad genomics platform.	Liver		16-183_Liver	paired	RNA-Seq	TRANSCRIPTOMIC	RANDOM	Illumina HiSeq 4000	54644774	11038244348	4575860153	NA	NA	NA	NA			NA	Stanley Center for Psychiatric Research	Broad Institute	SUB2950980	NA	9483	2017-08-11 12:50:10		NA	NA	NA		Model organism or animal[biosamplemodel]	2	54556578	49611544
Callithrix jacchus	ovary		F	juvenile			PRJNA218629	SAMN02352637	SRX347663	SRR975184	SRA100897	SRS478454	SRP029760	Origins and functional evolution of Y chromosome gene repertoires across the class Mammalia	GSM1227960: marmoset RNAseq data 11; Callithrix jacchus; RNA-Seq		marmoset RNAseq data 11			single	RNA-Seq	TRANSCRIPTOMIC	cDNA	Illumina HiSeq 2000	22034469	2209572607	1361173712	NA	NA	NA	NA			NA		GEO	GEO: GSE50747	24759410	9483	2014-04-15 15:40:09		NA	NA	NA	individual 1[individuals]		1	22003902	21016659
Callithrix jacchus	testis	113/17043[isolate]	M	adult[dev_stage]			PRJNA215077	SAMN02316510	SRX335333	SRR952610	SRA097915	SRS470452	SRP028820	The ancestral regions of 8 mammalian Y chromosomes	Callithrix jacchus testis		Generic sample from Callithrix jacchus		cja_testis	paired	RNA-Seq	TRANSCRIPTOMIC	RANDOM	Illumina MiSeq	12667993	5330049652	3196212171	500	0	500	0	Application Read	Forward	1	Page Laboratory	Whitehead Institute	Marmoset_RNAseq	NA	9483	2014-04-03 14:13:00		NA	NA	NA			2	12653185	11325177
Callithrix jacchus	testis		M	juvenile			PRJNA218629	SAMN02352642	SRX347666	SRR975187	SRA100897	SRS478457	SRP029760	Origins and functional evolution of Y chromosome gene repertoires across the class Mammalia	GSM1227963: marmoset RNAseq data 14; Callithrix jacchus; RNA-Seq		marmoset RNAseq data 14			single	RNA-Seq	TRANSCRIPTOMIC	cDNA	Illumina Genome Analyzer IIx	40162632	3172847928	2015731231	NA	NA	NA	NA			NA		GEO	GEO: GSE50747	24759410	9483	2015-07-22 17:03:56		NA	NA	NA	individual 2[individuals]		1	40162632	38741312
Callithrix jacchus	testis		M	juvenile			PRJNA218629	SAMN02352634	SRX347665	SRR975186	SRA100897	SRS478456	SRP029760	Origins and functional evolution of Y chromosome gene repertoires across the class Mammalia	GSM1227962: marmoset RNAseq data 13; Callithrix jacchus; RNA-Seq		marmoset RNAseq data 13			single	RNA-Seq	TRANSCRIPTOMIC	cDNA	Illumina Genome Analyzer IIx	40200844	3175866676	2020846725	NA	NA	NA	NA			NA		GEO	GEO: GSE50747	24759410	9483	2015-07-22 17:03:56		NA	NA	NA	individual 2[individuals]		1	40200844	38740310
Callithrix jacchus	testis	Wild Type	NAN	41 month, 51 month			PRJNA230495	SAMN02429368	SRX386265	SRR1041909	SRA115193	SRS510270	SRP033451	Small RNA and gene expression profile in the adult testes of the common marmoset	GSM1278258: RNA-seq; Callithrix jacchus; RNA-Seq		RNA-seq			single	RNA-Seq	TRANSCRIPTOMIC	cDNA	Illumina HiSeq 2000	77091038	7709103800	4918646540	NA	NA	NA	NA			NA		GEO	GEO: GSE52927	24914035	9483	2014-06-02 11:10:04		NA	NA	NA			1	77091038	74424219
Canis lupus	brain	familiaris[sub_species]	NAN				PRJNA143955	SAMN00631255	SRX080216	SRR299103	SRA039286	SRS213283	SRP007359	Digital gene expression and global mapping of polyadenylation sites with PolyA-Seq	GSM747467: dog_brain		dog_brain		GSM747467: dog_brain	single	RNA-Seq	TRANSCRIPTOMIC	cDNA	Illumina Genome Analyzer IIx	15808383	1201437108	737571158	NA	NA	76	0	Application Read	Forward	1		GEO	GEO: GSE30198	22454233	9615	2011-06-29 13:00:33			NA	NA			1	15807569	14559792
Canis lupus	brain	wild type[genotype/variation]	NAN	adult			PRJNA184055	SAMN01831955	SRX211678	SRR636938	SRA063005	SRS380792	SRP017611	Gene Expression Defines Natural Changes in Mammalian Lifespan	GSM1055088: caf.br.2; Canis lupus familiaris; RNA-Seq		caf.br.2			paired	RNA-Seq	TRANSCRIPTOMIC	cDNA	Illumina Genome Analyzer IIx	14334324	1462101048	943543048	NA	NA	NA	NA			NA		GEO	GEO: GSE43013	25677554	9615	2015-02-17 18:59:10			NA	NA			2	3583555	3537725
Canis lupus	brain	wild type[genotype/variation]	NAN	adult			PRJNA184055	SAMN01831954	SRX211677	SRR636937	SRA063005	SRS380791	SRP017611	Gene Expression Defines Natural Changes in Mammalian Lifespan	GSM1055087: caf.br.1; Canis lupus familiaris; RNA-Seq		caf.br.1			paired	RNA-Seq	TRANSCRIPTOMIC	cDNA	Illumina Genome Analyzer IIx	14957822	1525697844	985510117	NA	NA	NA	NA			NA		GEO	GEO: GSE43013	25677554	9615	2015-02-17 18:59:10			NA	NA			2	11218338	11050797
Canis lupus	brain		NAN				PRJNA78827	SAMN00991609	SRX146606	SRR543733	SRA048567	SRS332229	SRP009687	Canis lupus familiaris Transcriptome or Gene expression	Illumina RNA sequencing of transcriptome paired-end library 'Ross Swofford_Zyagen2_Brain_1201' containing sample 'Zyagen2_Brain' from individual 'Zyagen2'	RNA Sequencing to improve annotation	Generic sample from Canis lupus familiaris		Ross Swofford_Zyagen2_Brain_1201	paired	RNA-Seq	TRANSCRIPTOMIC	cDNA	Illumina HiSeq 2000	20097838	3054871376	1454356979	450	569.497	152	0	Application Read	Forward	1	Genome Sequencing	BI	BI.Canis_familiaris_RNA_Seq.2011	NA	9615	2012-08-17 08:59:04			NA	NA			2	20096384	17918288
Canis lupus	brain		NAN				PRJNA78827	SAMN00013514	SRX111063	SRR388737	SRA048567	SRS072646	SRP009687	Canis lupus familiaris Transcriptome or Gene expression	RNA Sequencing of Canis familiaris (Dog)	RNA Sequencing to improve annotation	Generic sample from Canis lupus familiaris		Solexa-64362	paired	RNA-Seq	TRANSCRIPTOMIC	cDNA	Illumina HiSeq 2000	9280560	1948917600	1318614488	580	370.169	210	0	Application Read	Forward	1	Genome Sequencing	BI	BI.Canis_familiaris_RNA_Seq.2011	NA	9615	2011-12-11 03:09:08			NA	NA			2	9276676	6724669
Canis lupus	heart	Saluki[breed]; familiaris[sub_species]	NAN		tumor[tumor]		PRJNA376380	SAMN06368852	SRX2581940	SRR5278056	SRA539403	SRS1995965	SRP100514	Next gen RNA sequencing of canine hemangiosarcoma	GSM2498398: DHSA-1113; Canis lupus familiaris; RNA-Seq		DHSA-1113			paired	RNA-Seq	TRANSCRIPTOMIC	cDNA	Illumina HiSeq 2000	22010402	2201040200	1542508187	NA	NA	NA	NA			NA		GEO	GEO: GSE95183	28193671	9615	2017-02-24 16:00:03			NA	NA			2	21953507	21297788
Canis lupus	heart	Golden Retriever[breed]; familiaris[sub_species]	NAN		tumor[tumor]		PRJNA376380	SAMN06368856	SRX2581936	SRR5278052	SRA539403	SRS1995961	SRP100514	Next gen RNA sequencing of canine hemangiosarcoma	GSM2498394: DHSA-1109; Canis lupus familiaris; RNA-Seq		DHSA-1109			paired	RNA-Seq	TRANSCRIPTOMIC	cDNA	Illumina HiSeq 2000	19704104	1970410400	1367367983	NA	NA	NA	NA			NA		GEO	GEO: GSE95183	28193671	9615	2017-02-24 16:00:02			NA	NA			2	19663382	19113698
Canis lupus	heart	Labrador retriever[breed]; familiaris[sub_species]	NAN		tumor[tumor]		PRJNA376380	SAMN06368931	SRX2581935	SRR5278051	SRA539403	SRS1995960	SRP100514	Next gen RNA sequencing of canine hemangiosarcoma	GSM2498393: DHSA-1108; Canis lupus familiaris; RNA-Seq		DHSA-1108			paired	RNA-Seq	TRANSCRIPTOMIC	cDNA	Illumina HiSeq 2000	31327363	3132736300	2192914742	NA	NA	NA	NA			NA		GEO	GEO: GSE95183	28193671	9615	2017-02-24 16:00:02			NA	NA			2	31263027	30310815
Canis lupus	heart	Golden Retriever[breed]; familiaris[sub_species]	NAN		tumor[tumor]		PRJNA376380	SAMN06368932	SRX2581934	SRR5278050	SRA539403	SRS1995959	SRP100514	Next gen RNA sequencing of canine hemangiosarcoma	GSM2498392: DHSA-1107; Canis lupus familiaris; RNA-Seq		DHSA-1107			paired	RNA-Seq	TRANSCRIPTOMIC	cDNA	Illumina HiSeq 2000	23543750	2354375000	1656550625	NA	NA	NA	NA			NA		GEO	GEO: GSE95183	28193671	9615	2017-02-24 16:00:02			NA	NA			2	23483626	22775661
Canis lupus	heart	Golden Retriever[breed]; familiaris[sub_species]	NAN		tumor[tumor]		PRJNA376380	SAMN06368849	SRX2581930	SRR5278046	SRA539403	SRS1995955	SRP100514	Next gen RNA sequencing of canine hemangiosarcoma	GSM2498388: DHSA-1016; Canis lupus familiaris; RNA-Seq		DHSA-1016			paired	RNA-Seq	TRANSCRIPTOMIC	cDNA	Illumina HiSeq 2000	29865059	2986505900	2135565793	NA	NA	NA	NA			NA		GEO	GEO: GSE95183	28193671	9615	2017-02-24 16:00:02			NA	NA			2	29819892	28639564
Canis lupus	heart	Golden Retriever[breed]; familiaris[sub_species]	NAN		tumor[tumor]		PRJNA376380	SAMN06368889	SRX2581915	SRR5278031	SRA539403	SRS1995940	SRP100514	Next gen RNA sequencing of canine hemangiosarcoma	GSM2498373: DHSA-0905; Canis lupus familiaris; RNA-Seq		DHSA-0905			paired	RNA-Seq	TRANSCRIPTOMIC	cDNA	Illumina HiSeq 2000	19884737	1988473700	1417668689	NA	NA	NA	NA			NA		GEO	GEO: GSE95183	28193671	9615	2017-02-24 16:00:02			NA	NA			2	19854875	19124303
Canis lupus	heart	Golden Retriever[breed]; familiaris[sub_species]	NAN		tumor[tumor]		PRJNA376380	SAMN06368890	SRX2581914	SRR5278030	SRA539403	SRS1995939	SRP100514	Next gen RNA sequencing of canine hemangiosarcoma	GSM2498372: DHSA-0904; Canis lupus familiaris; RNA-Seq		DHSA-0904			paired	RNA-Seq	TRANSCRIPTOMIC	cDNA	Illumina HiSeq 2000	23035198	2303519800	1657513752	NA	NA	NA	NA			NA		GEO	GEO: GSE95183	28193671	9615	2017-02-24 16:00:02			NA	NA			2	23000820	22084953
Canis lupus	heart	Golden Retriever[breed]; familiaris[sub_species]	NAN		tumor[tumor]		PRJNA376380	SAMN06368894	SRX2581910	SRR5278026	SRA539403	SRS1995935	SRP100514	Next gen RNA sequencing of canine hemangiosarcoma	GSM2498368: DHSA-0803; Canis lupus familiaris; RNA-Seq		DHSA-0803			paired	RNA-Seq	TRANSCRIPTOMIC	cDNA	Illumina HiSeq 2000	28755277	2875527700	2012050084	NA	NA	NA	NA			NA		GEO	GEO: GSE95183	28193671	9615	2017-02-24 16:00:02			NA	NA			2	28697144	27839405
Canis lupus	heart	Portuguese Water Dog[breed]; familiaris[sub_species]	NAN		tumor[tumor]		PRJNA376380	SAMN06368900	SRX2581904	SRR5278020	SRA539403	SRS1995929	SRP100514	Next gen RNA sequencing of canine hemangiosarcoma	GSM2498362: DHSA-0603; Canis lupus familiaris; RNA-Seq		DHSA-0603			paired	RNA-Seq	TRANSCRIPTOMIC	cDNA	Illumina HiSeq 2000	32397918	3239791800	2311465232	NA	NA	NA	NA			NA		GEO	GEO: GSE95183	28193671	9615	2017-02-24 16:00:02			NA	NA			2	32349388	31079068
Canis lupus	heart	Bernese Mountain Dog[breed]; familiaris[sub_species]	NAN		tumor[tumor]		PRJNA376380	SAMN06368904	SRX2581900	SRR5278016	SRA539403	SRS1995925	SRP100514	Next gen RNA sequencing of canine hemangiosarcoma	GSM2498358: DHSA-0501; Canis lupus familiaris; RNA-Seq		DHSA-0501			paired	RNA-Seq	TRANSCRIPTOMIC	cDNA	Illumina HiSeq 2000	25062254	2506225400	1776376560	NA	NA	NA	NA			NA		GEO	GEO: GSE95183	28193671	9615	2017-02-24 16:00:02			NA	NA			2	25024087	24123286
Canis lupus	heart	Border Collie Mix[breed]; familiaris[sub_species]	NAN		tumor[tumor]		PRJNA376380	SAMN06368910	SRX2581894	SRR5278010	SRA539403	SRS1995919	SRP100514	Next gen RNA sequencing of canine hemangiosarcoma	GSM2498352: CHAD-B7; Canis lupus familiaris; RNA-Seq		CHAD-B7			paired	RNA-Seq	TRANSCRIPTOMIC	cDNA	Illumina HiSeq 2000	26009457	2600945700	1811862010	NA	NA	NA	NA			NA		GEO	GEO: GSE95183	28193671	9615	2017-02-24 16:00:02			NA	NA			2	25914244	24972936
Canis lupus	heart	ACS/Beagle[breed]; familiaris[sub_species]	F	d33[dev_stage]			PRJNA396033	SAMN07419786	SRX3055172	SRR5889316	SRA595662	SRS2401094	SRP114662	Dog Genomics Resources	RNA-Seq: domestic dog - dev. day 33 heart	Tru-Seq Strand Specific Large Insert RNA-Seq			C3614_heart	paired	RNA-Seq	TRANSCRIPTOMIC	RANDOM	Illumina HiSeq 2500	69285515	13995674030	3314971114	NA	NA	NA	NA			NA	Vertebrate Genome Biology	Broad Institute	SUB2904144	NA	9615	2017-08-07 16:04:10	Dr. Vicki Myers-Wallen, Baker Institute for Animal Health, College of Veterinary Medicine, Cornell University		NA	NA		Model organism or animal[biosamplemodel]	2	69244173	63616079
Canis lupus	heart	ACS/Beagle[breed]; familiaris[sub_species]	F	d44[dev_stage]			PRJNA396033	SAMN07419792	SRX3055156	SRR5889332	SRA595662	SRS2401110	SRP114662	Dog Genomics Resources	RNA-Seq: domestic dog - dev. day 44 heart	Tru-Seq Strand Specific Large Insert RNA-Seq			C3662_heart	paired	RNA-Seq	TRANSCRIPTOMIC	RANDOM	Illumina HiSeq 2500	94783627	19146292654	4324377993	NA	NA	NA	NA			NA	Vertebrate Genome Biology	Broad Institute	SUB2904144	NA	9615	2017-08-07 16:21:11	Dr. Vicki Myers-Wallen, Baker Institute for Animal Health, College of Veterinary Medicine, Cornell University		NA	NA		Model organism or animal[biosamplemodel]	2	94726181	87733395
Canis lupus	heart	ACS/Beagle[breed]; familiaris[sub_species]	M	d36[dev_stage]			PRJNA396033	SAMN07419781	SRX3055169	SRR5889319	SRA595662	SRS2401097	SRP114662	Dog Genomics Resources	RNA-Seq: domestic dog - dev. day 36 heart	Tru-Seq Strand Specific Large Insert RNA-Seq			C3594_heart	paired	RNA-Seq	TRANSCRIPTOMIC	RANDOM	Illumina HiSeq 2500	84960024	17161924848	4028119239	NA	NA	NA	NA			NA	Vertebrate Genome Biology	Broad Institute	SUB2904144	NA	9615	2017-08-07 16:21:11	Dr. Vicki Myers-Wallen, Baker Institute for Animal Health, College of Veterinary Medicine, Cornell University		NA	NA		Model organism or animal[biosamplemodel]	2	84908840	78120401
Canis lupus	heart	Beagle[breed]; familiaris[sub_species]	M	d39[dev_stage]			PRJNA396033	SAMN07419797	SRX3055163	SRR5889325	SRA595662	SRS2401103	SRP114662	Dog Genomics Resources	RNA-Seq: domestic dog - dev. day 39 heart	Tru-Seq Strand Specific Large Insert RNA-Seq			A1113_heart	paired	RNA-Seq	TRANSCRIPTOMIC	RANDOM	Illumina HiSeq 2500	34380814	6944924428	2194522226	NA	NA	NA	NA			NA	Vertebrate Genome Biology	Broad Institute	SUB2904144	NA	9615	2017-08-07 15:44:12	Dr. Vicki Myers-Wallen, Baker Institute for Animal Health, College of Veterinary Medicine, Cornell University		NA	NA		Model organism or animal[biosamplemodel]	2	34362362	34102099
Canis lupus	heart		NAN				PRJNA78827	SAMN00013596	SRX111067	SRR388761	SRA048567	SRS072744	SRP009687	Canis lupus familiaris Transcriptome or Gene expression	RNA Sequencing of Canis familiaris (Dog)	RNA Sequencing to improve annotation	Generic sample from Canis lupus familiaris		Solexa-64363	paired	RNA-Seq	TRANSCRIPTOMIC	cDNA	Illumina HiSeq 2000	10214724	2145092040	1462351307	540	721.819	210	0	Application Read	Forward	1	Genome Sequencing	BI	BI.Canis_familiaris_RNA_Seq.2011	NA	9615	2011-12-11 03:09:10			NA	NA			2	10210831	7484036
Canis lupus	kidney	familiaris[sub_species]	NAN				PRJNA143955	SAMN00631256	SRX080217	SRR299104	SRA039286	SRS213284	SRP007359	Digital gene expression and global mapping of polyadenylation sites with PolyA-Seq	GSM747468: dog_kidney		dog_kidney		GSM747468: dog_kidney	single	RNA-Seq	TRANSCRIPTOMIC	cDNA	Illumina Genome Analyzer IIx	15763717	1198042492	770874899	NA	NA	76	0	Application Read	Forward	1		GEO	GEO: GSE30198	22454233	9615	2011-06-29 13:00:33			NA	NA			1	15762916	14637265
Canis lupus	kidney	wild type[genotype/variation]	NAN	adult			PRJNA184055	SAMN01831910	SRX211633	SRR636893	SRA063005	SRS380747	SRP017611	Gene Expression Defines Natural Changes in Mammalian Lifespan	GSM1055043: caf.kd.2; Canis lupus familiaris; RNA-Seq		caf.kd.2			paired	RNA-Seq	TRANSCRIPTOMIC	cDNA	Illumina Genome Analyzer IIx	12945445	1320435390	868162431	NA	NA	NA	NA			NA		GEO	GEO: GSE43013	25677554	9615	2015-02-17 18:59:10			NA	NA			2	12945117	12574506
Canis lupus	kidney	wild type[genotype/variation]	NAN	adult			PRJNA184055	SAMN01831909	SRX211632	SRR636892	SRA063005	SRS380746	SRP017611	Gene Expression Defines Natural Changes in Mammalian Lifespan	GSM1055042: caf.kd.1; Canis lupus familiaris; RNA-Seq		caf.kd.1			paired	RNA-Seq	TRANSCRIPTOMIC	cDNA	Illumina Genome Analyzer IIx	19700321	2009432742	1321635289	NA	NA	NA	NA			NA		GEO	GEO: GSE43013	25677554	9615	2015-02-17 18:59:10			NA	NA			2	19699820	19143789
Canis lupus	kidney	laborador retriever mix[breed]; familiaris[sub_species]	M	12wks	t1.control_1[group]; t1[disease_stage]		PRJNA378728	SAMN06560417	SRX2631683	SRR5332858	SRA544175	SRS2040966	SRP101707	RNA-Seq of Serial Kidney Biopsies Obtained During Progression of Chronic Kidney Disease from Dogs with X-Linked Hereditary Nephropathy	RNA-Seq of canis lupus familiaris: juvenile male kidney	The TruSeq Stranded total RNA Library Prep Kit with Ribo-zero Gold (Illumina, San Diego, CA, USA) was chosen for library preparation based on the best practice for RNA with variable qualities (to remove both cytoplasmic and mitochondrial rRNA) in addition to its compatibility with canine samples.	Kidney Biopsies from Canis lupus familiaris with X-linked Hereditary Nephropathy	Dogs with X-Linked Hereditary Nephropathy (XLHN) have a glomerular basement membrane defect that leads to progressive juvenile-onset renal failure and is a good model of progressive chronic kidney disease (CKD) and is analogous to Alport syndrome (AS) in humans.	t1.control_1	paired	RNA-Seq	TRANSCRIPTOMIC	PCR	Illumina HiSeq 2500	34783623	8695905750	4209337897	NA	NA	NA	NA			NA	Veterinary Pathobiology	Texas A&M University	SUB2468262	NA	9615	2017-12-01 00:04:39			NA	NA		Model organism or animal[biosamplemodel]	2	34749860	34225881
Canis lupus	kidney	labrador retrielabrador retriever mixedver mixed[breed]; familiaris[sub_species]	M	39wks	t2.control_1[group]; t2[disease_stage]		PRJNA378728	SAMN06560429	SRX2631682	SRR5332857	SRA544175	SRS2040965	SRP101707	RNA-Seq of Serial Kidney Biopsies Obtained During Progression of Chronic Kidney Disease from Dogs with X-Linked Hereditary Nephropathy	RNA-Seq of canis lupus familiaris: juvenile male kidney	The TruSeq Stranded total RNA Library Prep Kit with Ribo-zero Gold (Illumina, San Diego, CA, USA) was chosen for library preparation based on the best practice for RNA with variable qualities (to remove both cytoplasmic and mitochondrial rRNA) in addition to its compatibility with canine samples.			t1.control_2	paired	RNA-Seq	TRANSCRIPTOMIC	PCR	Illumina HiSeq 2500	34279256	8569814000	4311018543	NA	NA	NA	NA			NA	Veterinary Pathobiology	Texas A&M University	SUB2468262	NA	9615	2017-12-01 00:04:39			NA	NA		Model organism or animal[biosamplemodel]	2	34247493	33544850
Canis lupus	kidney	ACS/Beagle[breed]; familiaris[sub_species]	F	d44[dev_stage]			PRJNA396033	SAMN07419791	SRX3055157	SRR5889331	SRA595662	SRS2401109	SRP114662	Dog Genomics Resources	RNA-Seq: domestic dog - dev. day 44 kidney	Tru-Seq Strand Specific Large Insert RNA-Seq			C3662_kidney	paired	RNA-Seq	TRANSCRIPTOMIC	RANDOM	Illumina HiSeq 2500	87414206	17657669612	4049407749	NA	NA	NA	NA			NA	Vertebrate Genome Biology	Broad Institute	SUB2904144	NA	9615	2017-08-07 16:18:12	Dr. Vicki Myers-Wallen, Baker Institute for Animal Health, College of Veterinary Medicine, Cornell University		NA	NA		Model organism or animal[biosamplemodel]	2	87361415	80450553
Canis lupus	kidney	Beagle[breed]; familiaris[sub_species]	M	d39[dev_stage]			PRJNA396033	SAMN07419796	SRX3055160	SRR5889328	SRA595662	SRS2401106	SRP114662	Dog Genomics Resources	RNA-Seq: domestic dog - dev. day 39 kidney	Tru-Seq Strand Specific Large Insert RNA-Seq			A1113_kidney	paired	RNA-Seq	TRANSCRIPTOMIC	RANDOM	Illumina HiSeq 2500	76616646	15476562492	3605876493	NA	NA	NA	NA			NA	Vertebrate Genome Biology	Broad Institute	SUB2904144	NA	9615	2017-08-07 16:15:21	Dr. Vicki Myers-Wallen, Baker Institute for Animal Health, College of Veterinary Medicine, Cornell University		NA	NA		Model organism or animal[biosamplemodel]	2	76570330	70252791
Canis lupus	kidney		NAN				PRJNA78827	SAMN00991611	SRX146608	SRR543735	SRA048567	SRS332231	SRP009687	Canis lupus familiaris Transcriptome or Gene expression	Illumina RNA sequencing of transcriptome paired-end library 'Ross Swofford_Zyagen2_Kidney_1203' containing sample 'Zyagen2_Kidney' from individual 'Zyagen2'	RNA Sequencing to improve annotation	Generic sample from Canis lupus familiaris		Ross Swofford_Zyagen2_Kidney_1203	paired	RNA-Seq	TRANSCRIPTOMIC	cDNA	Illumina HiSeq 2000	22188458	3372645616	1599420822	450	1102.53	152	0	Application Read	Forward	1	Genome Sequencing	BI	BI.Canis_familiaris_RNA_Seq.2011	NA	9615	2012-08-17 08:59:04			NA	NA			2	22186190	19571277
Canis lupus	kidney		NAN				PRJNA78827	SAMN00013638	SRX111061	SRR388735	SRA048567	SRS072786	SRP009687	Canis lupus familiaris Transcriptome or Gene expression	RNA Sequencing of Canis familiaris (Dog)	RNA Sequencing to improve annotation	Generic sample from Canis lupus familiaris		Solexa-64370	paired	RNA-Seq	TRANSCRIPTOMIC	cDNA	Illumina HiSeq 2000	11595344	2435022240	1648906138	540	561.705	210	0	Application Read	Forward	1	Genome Sequencing	BI	BI.Canis_familiaris_RNA_Seq.2011	NA	9615	2011-12-11 03:09:08			NA	NA			2	11590312	8362222
Canis lupus	liver	wild type; familiaris[sub_species]	M	adult[developmental_stage]		total RNA (rRNA-depleted)[fraction]; frozen specimen[specimen_with_known_storage_state]	PRJEB13074	SAMEA3903334	ERX1403294	ERR1331674	ERA582952	ERS1090468	ERP014610	RNA-Seq analysis of gene expression divergence in mammalian liver	Illumina HiSeq 2000 paired end sequencing; RNA-Seq analysis of gene expression divergence in mammalian liver	RNA-Seq analysis of gene expression divergence in mammalian liver	E-MTAB-4550:Sample 18	Protocols: Tissue samples for RNA extraction were collected in parallel to previously reported ChIP samples {Villar, 2015}. Small pieces of liver tissue (typically 0.5-2 cubic cms) were snap-frozen in dry-ice or liquid nitrogen and stored at -80C. Cetacean liver samples were typically bigger frozen blocks, and for these RNA extraction was conducted on tissue pieces cut from the central section of…	Sample 18	paired	RNA-Seq	TRANSCRIPTOMIC	cDNA	Illumina HiSeq 2000	31888703	6377740600	4004467706	275	25	200	0	Application Read	Forward	1	European Nucleotide Archive		E-MTAB-4550	NA	9615	2017-10-13 07:46:25			NA	NA	Dog7[individual]	2017-10-12[ena-first-public]; 2016-03-17[ena-last-update]	2	31780653	30316528
Canis lupus	liver	wild type; familiaris[sub_species]	M	adult[developmental_stage]		total RNA (rRNA-depleted)[fraction]; frozen specimen[specimen_with_known_storage_state]	PRJEB13074	SAMEA3903333	ERX1403293	ERR1331673	ERA582952	ERS1090467	ERP014610	RNA-Seq analysis of gene expression divergence in mammalian liver	Illumina HiSeq 2000 paired end sequencing; RNA-Seq analysis of gene expression divergence in mammalian liver	RNA-Seq analysis of gene expression divergence in mammalian liver	E-MTAB-4550:Sample 17	Protocols: Tissue samples for RNA extraction were collected in parallel to previously reported ChIP samples {Villar, 2015}. Small pieces of liver tissue (typically 0.5-2 cubic cms) were snap-frozen in dry-ice or liquid nitrogen and stored at -80C. Cetacean liver samples were typically bigger frozen blocks, and for these RNA extraction was conducted on tissue pieces cut from the central section of…	Sample 17	paired	RNA-Seq	TRANSCRIPTOMIC	cDNA	Illumina HiSeq 2000	36371999	7274399800	4449111254	275	25	200	0	Application Read	Forward	1	European Nucleotide Archive		E-MTAB-4550	NA	9615	2017-10-13 07:46:25			NA	NA	Dog6[individual]	2017-10-12[ena-first-public]; 2016-03-17[ena-last-update]	2	36251633	34505699
Canis lupus	liver	wild type; familiaris[sub_species]	M	adult[developmental_stage]		total RNA (rRNA-depleted)[fraction]; frozen specimen[specimen_with_known_storage_state]	PRJEB13074	SAMEA3903332	ERX1403292	ERR1331672	ERA582952	ERS1090466	ERP014610	RNA-Seq analysis of gene expression divergence in mammalian liver	Illumina HiSeq 2000 paired end sequencing; RNA-Seq analysis of gene expression divergence in mammalian liver	RNA-Seq analysis of gene expression divergence in mammalian liver	E-MTAB-4550:Sample 16	Protocols: Tissue samples for RNA extraction were collected in parallel to previously reported ChIP samples {Villar, 2015}. Small pieces of liver tissue (typically 0.5-2 cubic cms) were snap-frozen in dry-ice or liquid nitrogen and stored at -80C. Cetacean liver samples were typically bigger frozen blocks, and for these RNA extraction was conducted on tissue pieces cut from the central section of…	Sample 16	paired	RNA-Seq	TRANSCRIPTOMIC	cDNA	Illumina HiSeq 2000	27553279	5510655800	3609400452	275	25	200	0	Application Read	Forward	1	European Nucleotide Archive		E-MTAB-4550	NA	9615	2017-10-13 07:46:25			NA	NA	Dog5[individual]	2017-10-12[ena-first-public]; 2016-03-17[ena-last-update]	2	27461165	26211398
Canis lupus	liver	familiaris[sub_species]	M	adult[developmental_stage]			PRJEB2612	SAMEA486899	ERX016356	ERR039167	ERA039667	ERS042728	ERP000787	Odom_tRNA_evolution	Odom_tRNA_evolution	Odom_tRNA_evolution			do98_RNAseq_liver_RNAseq_cfa4	single	RNA-Seq	TRANSCRIPTOMIC	cDNA	Illumina Genome Analyzer II	6912850	311078250	248807125	NA	NA	45	0	Application Read	Forward	1	Cancer Research UK	CRUK-CRI	E-MTAB-424_complete	NA	9615	2011-10-07 22:58:24			NA	NA			1	6909952	6741645
Canis lupus	liver	familiaris[sub_species]	M	adult[developmental_stage]			PRJEB2612	SAMEA787474	ERX016350	ERR039166	ERA039667	ERS042741	ERP000787	Odom_tRNA_evolution	Odom_tRNA_evolution	Odom_tRNA_evolution	E-MTAB-424_complete:cfa3	Protocols: Step1, RNA extraction 1. Excise 25 mg liver tissue sample (on dry ice) into Precellys tubes CK28-R, bertin technology 2. Remove the sample tube from the dry ice and immediately pipet 700 ul QIAzol Lysis Reagent into each sample tube. 3. Homogenize immediately on the TissueLyser for 2x10sec 5000 with 10sec break 4. Place the sample tube containing the homogenate on the benchtop at room …	do989_RNAseq_liver_cfa3	single	RNA-Seq	TRANSCRIPTOMIC	cDNA	Illumina Genome Analyzer II	17018506	612666216	540832692	NA	NA	36	0	Application Read	Forward	1	Cancer Research UK	CRUK-CRI	E-MTAB-424_complete	NA	9615	2011-10-07 22:58:24			NA	NA			1	17018497	16966210
Canis lupus	liver	wild type[genotype/variation]	NAN	adult			PRJNA184055	SAMN01831860	SRX211583	SRR636843	SRA063005	SRS380697	SRP017611	Gene Expression Defines Natural Changes in Mammalian Lifespan	GSM1054993: caf.lv.2; Canis lupus familiaris; RNA-Seq		caf.lv.2			paired	RNA-Seq	TRANSCRIPTOMIC	cDNA	Illumina Genome Analyzer IIx	16950289	1728929478	1128628845	NA	NA	NA	NA			NA		GEO	GEO: GSE43013	25677554	9615	2015-02-17 18:59:10			NA	NA			2	16949866	16523860
Canis lupus	liver	wild type[genotype/variation]	NAN	adult			PRJNA184055	SAMN01831859	SRX211582	SRR636842	SRA063005	SRS380696	SRP017611	Gene Expression Defines Natural Changes in Mammalian Lifespan	GSM1054992: caf.lv.1; Canis lupus familiaris; RNA-Seq		caf.lv.1			paired	RNA-Seq	TRANSCRIPTOMIC	cDNA	Illumina Genome Analyzer IIx	13089161	1335094422	875133577	NA	NA	NA	NA			NA		GEO	GEO: GSE43013	25677554	9615	2015-02-17 18:59:10			NA	NA			2	13070407	12811454
Canis lupus	liver	Labrador[breed]; familiaris[sub_species]	M	16; Adult[dev_stage]; 3/9/2000[birth_date]; 8/10/2016[death_date]			PRJNA396033	SAMN07419817	SRX3055151	SRR5889337	SRA595662	SRS2401115	SRP114662	Dog Genomics Resources	RNA-Seq: domestic dog - adult liver	Tru-Seq Strand Specific Large Insert RNA-Seq			CodRou_346627_liver	paired	RNA-Seq	TRANSCRIPTOMIC	RANDOM	Illumina HiSeq 2500	37051805	7484464610	1776909139	NA	NA	NA	NA			NA	Vertebrate Genome Biology	Broad Institute	SUB2904144	NA	9615	2017-08-07 15:50:10	Dr. Andrew M. Hoffman, Cummings School of Veterinary Medicine, Tufts University		NA	NA		Model organism or animal[biosamplemodel]	2	36995116	34401704
Canis lupus	liver	ACS/Beagle[breed]; familiaris[sub_species]	F	d33[dev_stage]			PRJNA396033	SAMN07419785	SRX3055173	SRR5889315	SRA595662	SRS2401093	SRP114662	Dog Genomics Resources	RNA-Seq: domestic dog - dev. day 33 liver	Tru-Seq Strand Specific Large Insert RNA-Seq			C3614_liver	paired	RNA-Seq	TRANSCRIPTOMIC	RANDOM	Illumina HiSeq 2500	78733971	15904262142	3821523000	NA	NA	NA	NA			NA	Vertebrate Genome Biology	Broad Institute	SUB2904144	NA	9615	2017-08-07 16:07:48	Dr. Vicki Myers-Wallen, Baker Institute for Animal Health, College of Veterinary Medicine, Cornell University		NA	NA		Model organism or animal[biosamplemodel]	2	78686688	72408341
Canis lupus	liver	ACS/Beagle[breed]; familiaris[sub_species]	F	d44[dev_stage]			PRJNA396033	SAMN07419790	SRX3055154	SRR5889334	SRA595662	SRS2401112	SRP114662	Dog Genomics Resources	RNA-Seq: domestic dog - dev. day 44 liver	Tru-Seq Strand Specific Large Insert RNA-Seq			C3662_liver	paired	RNA-Seq	TRANSCRIPTOMIC	RANDOM	Illumina HiSeq 2500	84991518	17168286636	4061139963	NA	NA	NA	NA			NA	Vertebrate Genome Biology	Broad Institute	SUB2904144	NA	9615	2017-08-07 16:21:11	Dr. Vicki Myers-Wallen, Baker Institute for Animal Health, College of Veterinary Medicine, Cornell University		NA	NA		Model organism or animal[biosamplemodel]	2	84940291	78639413
Canis lupus	liver	ACS/Beagle[breed]; familiaris[sub_species]	M	d36[dev_stage]			PRJNA396033	SAMN07419780	SRX3055166	SRR5889322	SRA595662	SRS2401100	SRP114662	Dog Genomics Resources	RNA-Seq: domestic dog - dev. day 36 liver	Tru-Seq Strand Specific Large Insert RNA-Seq			C3594_liver	paired	RNA-Seq	TRANSCRIPTOMIC	RANDOM	Illumina HiSeq 2500	82602008	16685605616	4015412406	NA	NA	NA	NA			NA	Vertebrate Genome Biology	Broad Institute	SUB2904144	NA	9615	2017-08-07 16:17:13	Dr. Vicki Myers-Wallen, Baker Institute for Animal Health, College of Veterinary Medicine, Cornell University		NA	NA		Model organism or animal[biosamplemodel]	2	82552495	75987705
Canis lupus	liver	Beagle[breed]; familiaris[sub_species]	M	d39[dev_stage]			PRJNA396033	SAMN07419794	SRX3055158	SRR5889330	SRA595662	SRS2401108	SRP114662	Dog Genomics Resources	RNA-Seq: domestic dog - dev. day 39 liver	Tru-Seq Strand Specific Large Insert RNA-Seq			A1113_liver	paired	RNA-Seq	TRANSCRIPTOMIC	RANDOM	Illumina HiSeq 2500	81365203	16435771006	3935212502	NA	NA	NA	NA			NA	Vertebrate Genome Biology	Broad Institute	SUB2904144	NA	9615	2017-08-07 16:14:11	Dr. Vicki Myers-Wallen, Baker Institute for Animal Health, College of Veterinary Medicine, Cornell University		NA	NA		Model organism or animal[biosamplemodel]	2	81316181	75086322
Canis lupus	liver		NAN				PRJNA78827	SAMN00013515	SRX111062	SRR388741	SRA048567	SRS072647	SRP009687	Canis lupus familiaris Transcriptome or Gene expression	RNA Sequencing of Canis familiaris (Dog)	RNA Sequencing to improve annotation	Generic sample from Canis lupus familiaris		Solexa-64369	paired	RNA-Seq	TRANSCRIPTOMIC	cDNA	Illumina HiSeq 2000	10312976	2165724960	1474737501	560	999.646	210	0	Application Read	Forward	1	Genome Sequencing	BI	BI.Canis_familiaris_RNA_Seq.2011	NA	9615	2011-12-11 03:09:08			NA	NA			2	10308478	7515944
Canis lupus	ovary		NAN				PRJNA78827	SAMN00013597	SRX111066	SRR388756	SRA048567	SRS072745	SRP009687	Canis lupus familiaris Transcriptome or Gene expression	RNA Sequencing of Canis familiaris (Dog)	RNA Sequencing to improve annotation	Generic sample from Canis lupus familiaris		Solexa-64366	paired	RNA-Seq	TRANSCRIPTOMIC	cDNA	Illumina HiSeq 2000	10383612	2180558520	1479787078	570	428.507	210	0	Application Read	Forward	1	Genome Sequencing	BI	BI.Canis_familiaris_RNA_Seq.2011	NA	9615	2011-12-11 03:09:09			NA	NA			2	10379464	7402181
Canis lupus	testis	familiaris[sub_species]; Yorkshire terrier[variety]	M				PRJEB17926	SAMEA4547744	ERX2014670	ERR1948883	ERA899743	ERS1446923	ERP019830	This is an investigation into the genetic underpinnings of canine skull, morphology, with emphasis on brachycephaly.	Illumina HiSeq 4000 paired end sequencing		18	RNAseq of testes.	unspecified	paired	RNA-Seq	TRANSCRIPTOMIC	Oligo-dT	Illumina HiSeq 4000	102526244	30757873200	6579955754	300	NA	NA	NA			NA	European Nucleotide Archive	ROSLIN INSTITUTE, UNIVERSITY OF EDINBURGH	ena-SUBMISSION-ROSLIN INSTITUTE, UNIVERSITY OF EDINBURGH-25-04-2017-23:09:55:246-1	NA	9615	2017-05-27 17:08:19			NA	NA			2	51263122	50670615
Canis lupus	testis	familiaris[sub_species]; Whippet[variety]	M				PRJEB17926	SAMEA4547741	ERX2014669	ERR1948882	ERA899743	ERS1446920	ERP019830	This is an investigation into the genetic underpinnings of canine skull, morphology, with emphasis on brachycephaly.	Illumina HiSeq 4000 paired end sequencing		10	RNAseq of testes.	unspecified	paired	RNA-Seq	TRANSCRIPTOMIC	Oligo-dT	Illumina HiSeq 4000	90294681	27088404300	5902170887	300	NA	NA	NA			NA	European Nucleotide Archive	ROSLIN INSTITUTE, UNIVERSITY OF EDINBURGH	ena-SUBMISSION-ROSLIN INSTITUTE, UNIVERSITY OF EDINBURGH-25-04-2017-23:09:55:246-1	NA	9615	2017-05-27 17:08:19			NA	NA			2	90294681	89369066
Canis lupus	testis	familiaris[sub_species]; Pug[variety]	M				PRJEB17926	SAMEA4547743	ERX2014668	ERR1948881	ERA899743	ERS1446922	ERP019830	This is an investigation into the genetic underpinnings of canine skull, morphology, with emphasis on brachycephaly.	Illumina HiSeq 4000 paired end sequencing		17	RNAseq of testes.	unspecified	paired	RNA-Seq	TRANSCRIPTOMIC	Oligo-dT	Illumina HiSeq 4000	107802046	32340613800	6885042935	300	NA	NA	NA			NA	European Nucleotide Archive	ROSLIN INSTITUTE, UNIVERSITY OF EDINBURGH	ena-SUBMISSION-ROSLIN INSTITUTE, UNIVERSITY OF EDINBURGH-25-04-2017-23:09:55:246-1	NA	9615	2017-05-27 17:08:19			NA	NA			2	107802046	106703280
Canis lupus	testis	familiaris[sub_species]; Italian greyhound[variety]	M				PRJEB17926	SAMEA4547740	ERX2014666	ERR1948879	ERA899743	ERS1446919	ERP019830	This is an investigation into the genetic underpinnings of canine skull, morphology, with emphasis on brachycephaly.	Illumina HiSeq 4000 paired end sequencing		003; Transcriptomics of morphologically diverse dog breeds	RNAseq of testes.	unspecified	paired	RNA-Seq	TRANSCRIPTOMIC	Oligo-dT	Illumina HiSeq 4000	75585999	22675799700	4941209783	300	NA	NA	NA			NA	European Nucleotide Archive	ROSLIN INSTITUTE, UNIVERSITY OF EDINBURGH	ena-SUBMISSION-ROSLIN INSTITUTE, UNIVERSITY OF EDINBURGH-25-04-2017-23:09:55:246-1	NA	9615	2017-05-27 17:08:19			NA	NA			2	75585999	74882381
Canis lupus	testis	familiaris[sub_species]; French bulldog[variety]	M				PRJEB17926	SAMEA4547738	ERX2014665	ERR1948878	ERA899743	ERS1446917	ERP019830	This is an investigation into the genetic underpinnings of canine skull, morphology, with emphasis on brachycephaly.	Illumina HiSeq 4000 paired end sequencing		12	RNAseq of testes.	unspecified	paired	RNA-Seq	TRANSCRIPTOMIC	Oligo-dT	Illumina HiSeq 4000	85830859	25749257700	5603596904	300	NA	NA	NA			NA	European Nucleotide Archive	ROSLIN INSTITUTE, UNIVERSITY OF EDINBURGH	ena-SUBMISSION-ROSLIN INSTITUTE, UNIVERSITY OF EDINBURGH-25-04-2017-23:09:55:246-1	NA	9615	2017-05-27 17:08:19			NA	NA			2	85830859	84921672
Canis lupus	testis	familiaris[sub_species]; Cavalier King Charles spaniel[variety]	M				PRJEB17926	SAMEA4547746	ERX2014664	ERR1948877	ERA899743	ERS1446925	ERP019830	This is an investigation into the genetic underpinnings of canine skull, morphology, with emphasis on brachycephaly.	Illumina HiSeq 4000 paired end sequencing		20	RNAseq of testes.	unspecified	paired	RNA-Seq	TRANSCRIPTOMIC	Oligo-dT	Illumina HiSeq 4000	103259657	30977897100	6584620999	300	NA	NA	NA			NA	European Nucleotide Archive	ROSLIN INSTITUTE, UNIVERSITY OF EDINBURGH	ena-SUBMISSION-ROSLIN INSTITUTE, UNIVERSITY OF EDINBURGH-25-04-2017-23:09:55:246-1	NA	9615	2017-05-27 17:08:19			NA	NA			2	103259657	102110444
Canis lupus	testis	familiaris[sub_species]; Cavalier King Charles spaniel[variety]	M				PRJEB17926	SAMEA4547745	ERX2014663	ERR1948876	ERA899743	ERS1446924	ERP019830	This is an investigation into the genetic underpinnings of canine skull, morphology, with emphasis on brachycephaly.	Illumina HiSeq 4000 paired end sequencing		19	RNAseq of testes.	unspecified	paired	RNA-Seq	TRANSCRIPTOMIC	Oligo-dT	Illumina HiSeq 4000	96895043	29068512900	6142620069	300	NA	NA	NA			NA	European Nucleotide Archive	ROSLIN INSTITUTE, UNIVERSITY OF EDINBURGH	ena-SUBMISSION-ROSLIN INSTITUTE, UNIVERSITY OF EDINBURGH-25-04-2017-23:09:55:246-1	NA	9615	2017-05-27 17:08:19			NA	NA			2	96895043	95911481
Canis lupus	testis	familiaris[sub_species]; Bulldog[variety]	M				PRJEB17926	SAMEA4547739	ERX2014662	ERR1948875	ERA899743	ERS1446918	ERP019830	This is an investigation into the genetic underpinnings of canine skull, morphology, with emphasis on brachycephaly.	Illumina HiSeq 4000 paired end sequencing		7	RNAseq of testes.	unspecified	paired	RNA-Seq	TRANSCRIPTOMIC	Oligo-dT	Illumina HiSeq 4000	95626535	28687960500	6279609817	300	NA	NA	NA			NA	European Nucleotide Archive	ROSLIN INSTITUTE, UNIVERSITY OF EDINBURGH	ena-SUBMISSION-ROSLIN INSTITUTE, UNIVERSITY OF EDINBURGH-25-04-2017-23:09:55:246-1	NA	9615	2017-05-27 17:08:19			NA	NA			2	95626535	94593079
Canis lupus	testis	familiaris[sub_species]	NAN				PRJNA143955	SAMN00631257	SRX080218	SRR299105	SRA039286	SRS213285	SRP007359	Digital gene expression and global mapping of polyadenylation sites with PolyA-Seq	GSM747469: dog_testis		dog_testis		GSM747469: dog_testis	single	RNA-Seq	TRANSCRIPTOMIC	cDNA	Illumina Genome Analyzer IIx	15554894	1182171944	743631079	NA	NA	76	0	Application Read	Forward	1		GEO	GEO: GSE30198	22454233	9615	2011-06-29 13:00:33			NA	NA			1	15554871	14662976
Canis lupus	testis		NAN				PRJNA78827	SAMN00013599	SRX111069	SRR388758	SRA048567	SRS072747	SRP009687	Canis lupus familiaris Transcriptome or Gene expression	RNA Sequencing of Canis familiaris (Dog)	RNA Sequencing to improve annotation	Generic sample from Canis lupus familiaris		Solexa-64365	paired	RNA-Seq	TRANSCRIPTOMIC	cDNA	Illumina HiSeq 2000	11368009	2387281890	1609358205	510	1368.83	210	0	Application Read	Forward	1	Genome Sequencing	BI	BI.Canis_familiaris_RNA_Seq.2011	NA	9615	2011-12-11 03:09:10			NA	NA			2	11363619	7892885
Chinchilla lanigera	brain	NA	M[HOST_SEX]	2011-02-02[collection_date]	NA	NA	PRJNA78823	SAMN00013605	SRX114648	SRR396746	SRA048568	SRS072753	SRP009688	Chinchilla lanigera Transcriptome or Gene expression	RNA Sequencing of Chinchilla lanigera (Chinchilla)	RNA Sequencing to improve annotation	Generic sample from Chinchilla lanigera	NA	Solexa-68436	paired	RNA-Seq	TRANSCRIPTOMIC	cDNA	Illumina HiSeq 2000	16303663	3423769230	2307618394	589	156.008	210	0	Application Read	Forward	1	Genome Sequencing	BI	BI.Chinchilla_lanigera_RNA_Seq.2011	NA	34839	2012-01-06 09:32:16	NA	NA	NA	NA	NA	NA	2	16286540	13810236
Chinchilla lanigera	heart	NA	M[HOST_SEX]	2011-02-02[collection_date]	NA	NA	PRJNA78823	SAMN00013608	SRX114646	SRR396744	SRA048568	SRS072756	SRP009688	Chinchilla lanigera Transcriptome or Gene expression	RNA Sequencing of Chinchilla lanigera (Chinchilla)	RNA Sequencing to improve annotation	Generic sample from Chinchilla lanigera	NA	Solexa-68437	paired	RNA-Seq	TRANSCRIPTOMIC	cDNA	Illumina HiSeq 2000	11291529	2371221090	1595834854	550	219.116	210	0	Application Read	Forward	1	Genome Sequencing	BI	BI.Chinchilla_lanigera_RNA_Seq.2011	NA	34839	2012-01-06 09:32:11	NA	NA	NA	NA	NA	NA	2	11279858	9295312
Chinchilla lanigera	kidney	NA	M[HOST_SEX]	2011-02-02[collection_date]	NA	NA	PRJNA78823	SAMN00013536	SRX114647	SRR396745	SRA048568	SRS072668	SRP009688	Chinchilla lanigera Transcriptome or Gene expression	RNA Sequencing of Chinchilla lanigera (Chinchilla)	RNA Sequencing to improve annotation	Generic sample from Chinchilla lanigera	NA	Solexa-68445	paired	RNA-Seq	TRANSCRIPTOMIC	cDNA	Illumina HiSeq 2000	13918596	2922905160	1971587938	541	165.888	210	0	Application Read	Forward	1	Genome Sequencing	BI	BI.Chinchilla_lanigera_RNA_Seq.2011	NA	34839	2012-01-06 09:32:14	NA	NA	NA	NA	NA	NA	2	13904108	11660748
Chinchilla lanigera	liver	NA	M[HOST_SEX]	2011-02-02[collection_date]	NA	NA	PRJNA78823	SAMN00013595	SRX114650	SRR396748	SRA048568	SRS072743	SRP009688	Chinchilla lanigera Transcriptome or Gene expression	RNA Sequencing of Chinchilla lanigera (Chinchilla)	RNA Sequencing to improve annotation	Generic sample from Chinchilla lanigera	NA	Solexa-68444	paired	RNA-Seq	TRANSCRIPTOMIC	cDNA	Illumina HiSeq 2000	13333255	2799983550	1885228718	576	167.819	210	0	Application Read	Forward	1	Genome Sequencing	BI	BI.Chinchilla_lanigera_RNA_Seq.2011	NA	34839	2012-01-06 09:32:19	NA	NA	NA	NA	NA	NA	2	13319337	11250100
Chinchilla lanigera	ovary	NA	F[HOST_SEX]	2011-02-02[collection_date]	NA	NA	PRJNA78823	SAMN00013603	SRX114653	SRR396754	SRA048568	SRS072751	SRP009688	Chinchilla lanigera Transcriptome or Gene expression	RNA Sequencing of Chinchilla lanigera (Chinchilla)	RNA Sequencing to improve annotation	Generic sample from Chinchilla lanigera	NA	Solexa-68440	paired	RNA-Seq	TRANSCRIPTOMIC	cDNA	Illumina HiSeq 2000	15601879	3276394590	2203376425	565	158.504	210	0	Application Read	Forward	1	Genome Sequencing	BI	BI.Chinchilla_lanigera_RNA_Seq.2011	NA	34839	2012-01-06 09:32:30	NA	NA	NA	NA	NA	NA	2	15585789	12826886
Chinchilla lanigera	testis	NA	M[HOST_SEX]	2011-02-02[collection_date]	NA	NA	PRJNA78823	SAMN00013612	SRX114649	SRR396747	SRA048568	SRS072760	SRP009688	Chinchilla lanigera Transcriptome or Gene expression	RNA Sequencing of Chinchilla lanigera (Chinchilla)	RNA Sequencing to improve annotation	Generic sample from Chinchilla lanigera	NA	Solexa-68439	paired	RNA-Seq	TRANSCRIPTOMIC	cDNA	Illumina HiSeq 2000	22903381	4809710010	3260179753	582	237.082	210	0	Application Read	Forward	1	Genome Sequencing	BI	BI.Chinchilla_lanigera_RNA_Seq.2011	NA	34839	2012-01-06 09:32:18	NA	NA	NA	NA	NA	NA	2	22879547	19263143
Danio rerio	brain	Singapore[strain]	MIXED	adult[developmental_stage]		NA	PRJEB2368	SAMEA782568	ERX013540	ERR035545	ERA033503	ERS017861	ERP000447	Sanger_zebrafish_sequencing	Sanger_zebrafish_sequencing	Sanger_zebrafish_sequencing	E-MTAB-460:Zebrafish adult brain	Protocols: Zebrafish tissue was collected from Singapore strain incross fish grown at 28C. Collected samples were snap frozen on dry ice and stored at -70 C Total RNA was extracted using Trizol Reagent (Invitrogen) following the manufacturer''s instructions. Pellets were re-suspended in 10 mM Tris pH 7.5 and the RNA was quantified using a NanoDrop ND-1000 Spectrophotometer (Axon Instruments).	ZFbrain_2_RNA 1523492	paired	RNA-Seq	TRANSCRIPTOMIC	cDNA	Illumina Genome Analyzer II	28603542	4576566720	2934134468	275	NA	160	0	Application Read	Forward	1	Wellcome Trust Sanger Institute	SC	E-MTAB-460_part2	NA	7955	2011-06-14 19:35:19		NA	NA	NA	NA		2	28513941	28095954
Danio rerio	brain	wild type[strain]		adult; 2013[collection_date]; India[geo_loc_name]	normal[health_state]	NA	PRJNA207719	SAMN02951648	SRX298191	SRR891511	SRA089174	SRS673881	SRP024369	Tissue specific transcriptome profiling of zebrafish	Tissue specific transcriptome of zebrafish				zebrafish brain	paired	RNA-Seq	TRANSCRIPTOMIC	RANDOM	Illumina Genome Analyzer IIx	15662615	1597586730	905864928	NA	NA	102	0	Application Read	Forward	1		CSIR-IGIB	Tissue specific transcriptome of zebrafish	NA	7955	2013-10-10 06:30:19	CSIR-Institute of Genomics and Integrative Biology	NA	NA	NA	NA	Model organism or animal[biosamplemodel]	2	15659240	15153374
Danio rerio	brain	AB[strain]	F	5 months		NA	PRJNA255848	SAMN02929387	SRX661003	SRR1524238	SRA176464	SRS665978	SRP044781	Danio rerio Transcriptome	Zebrafish brain	Total RNA was qualified using an Agilent BioAnalyzer and 1 ¬µg was used for polyA selection and library construction with Illumina's TruSeq stranded total RNA sample preparation kit according to the manufacturer's instructions (TruSeq stranded total RNA SamplePrep Guide RevC)	Zebrafish brain	Zebrafish brain	F_Dr_2	paired	RNA-Seq	TRANSCRIPTOMIC	cDNA	Illumina HiSeq 2000	35368936	7073787200	4818810630	NA	NA	200	0	Application Read	Forward	1	Fish Physiology and Genomics	INRA	Danio rerio Transcriptome	27189481	7955	2015-07-24 00:00:38	INRA	NA	NA	NA	NA	Model organism or animal[biosamplemodel]	2	35368936	31366086
Danio rerio	brain	High Stationary Behavior[strain]	F	17 weeks		NA	PRJNA260259	SAMN03019612	SRX692870	SRR1565818	SRA181596	SRS694596	SRP046222	Neurotranscriptome profiles of four zebrafish strains	GSM1496858: HSB female rep2; Danio rerio; RNA-Seq		HSB female rep2			single	RNA-Seq	TRANSCRIPTOMIC	cDNA	Illumina Genome Analyzer IIx	34150835	2322256780	1508303298	NA	NA	NA	NA			NA		GEO	GEO: GSE61108	25326170	7955	2015-04-22 16:28:07		NA	NA	NA	NA		1	34148869	32876745
Danio rerio	brain	High Stationary Behavior[strain]	F	17 weeks		NA	PRJNA260259	SAMN03019611	SRX692869	SRR1565817	SRA181596	SRS694595	SRP046222	Neurotranscriptome profiles of four zebrafish strains	GSM1496857: HSB female rep1; Danio rerio; RNA-Seq		HSB female rep1			single	RNA-Seq	TRANSCRIPTOMIC	cDNA	Illumina Genome Analyzer IIx	55298353	3760288004	2465783054	NA	NA	NA	NA			NA		GEO	GEO: GSE61108	25326170	7955	2015-04-22 16:28:07		NA	NA	NA	NA		1	55294973	53132964
Danio rerio	brain	Low Stationary Behavior[strain]	F	17 weeks		NA	PRJNA260259	SAMN03019608	SRX692866	SRR1565814	SRA181596	SRS694592	SRP046222	Neurotranscriptome profiles of four zebrafish strains	GSM1496854: LSB female rep2; Danio rerio; RNA-Seq		LSB female rep2			single	RNA-Seq	TRANSCRIPTOMIC	cDNA	Illumina Genome Analyzer IIx	49943584	3396163712	2204629158	NA	NA	NA	NA			NA		GEO	GEO: GSE61108	25326170	7955	2015-04-22 16:28:07		NA	NA	NA	NA		1	49940481	48208348
Danio rerio	brain	Low Stationary Behavior[strain]	F	17 weeks		NA	PRJNA260259	SAMN03019607	SRX692865	SRR1565813	SRA181596	SRS694591	SRP046222	Neurotranscriptome profiles of four zebrafish strains	GSM1496853: LSB female rep1; Danio rerio; RNA-Seq		LSB female rep1			single	RNA-Seq	TRANSCRIPTOMIC	cDNA	Illumina Genome Analyzer IIx	43983674	2990889832	1946283858	NA	NA	NA	NA			NA		GEO	GEO: GSE61108	25326170	7955	2015-04-22 16:28:07		NA	NA	NA	NA		1	43981062	42226088
Danio rerio	brain	Scientific Hatcheries[strain]	F	17 weeks		NA	PRJNA260259	SAMN03019604	SRX692862	SRR1565810	SRA181596	SRS694588	SRP046222	Neurotranscriptome profiles of four zebrafish strains	GSM1496850: SH female rep2; Danio rerio; RNA-Seq		SH female rep2			single	RNA-Seq	TRANSCRIPTOMIC	cDNA	Illumina Genome Analyzer IIx	60919457	4142523076	2689876162	NA	NA	NA	NA			NA		GEO	GEO: GSE61108	25326170	7955	2015-04-22 16:28:07		NA	NA	NA	NA		1	60915842	58708304
Danio rerio	brain	Scientific Hatcheries[strain]	F	17 weeks		NA	PRJNA260259	SAMN03019603	SRX692861	SRR1565809	SRA181596	SRS694587	SRP046222	Neurotranscriptome profiles of four zebrafish strains	GSM1496849: SH female rep1; Danio rerio; RNA-Seq		SH female rep1			single	RNA-Seq	TRANSCRIPTOMIC	cDNA	Illumina Genome Analyzer IIx	65493707	4453572076	2881411010	NA	NA	NA	NA			NA		GEO	GEO: GSE61108	25326170	7955	2015-04-22 16:28:07		NA	NA	NA	NA		1	65489784	63341121
Danio rerio	brain	AB[strain]	F	17 weeks		NA	PRJNA260259	SAMN03019600	SRX692858	SRR1565806	SRA181596	SRS694584	SRP046222	Neurotranscriptome profiles of four zebrafish strains	GSM1496846: AB female rep2; Danio rerio; RNA-Seq		AB female rep2			single	RNA-Seq	TRANSCRIPTOMIC	cDNA	Illumina Genome Analyzer IIx	48539389	3300678452	2144004295	NA	NA	NA	NA			NA		GEO	GEO: GSE61108	25326170	7955	2015-04-22 16:28:07		NA	NA	NA	NA		1	48536441	46643907
Danio rerio	brain	AB[strain]	F	17 weeks		NA	PRJNA260259	SAMN03019599	SRX692857	SRR1565805	SRA181596	SRS694583	SRP046222	Neurotranscriptome profiles of four zebrafish strains	GSM1496845: AB female rep1; Danio rerio; RNA-Seq		AB female rep1			single	RNA-Seq	TRANSCRIPTOMIC	cDNA	Illumina Genome Analyzer IIx	63333522	4306679496	2783326816	NA	NA	NA	NA			NA		GEO	GEO: GSE61108	25326170	7955	2015-04-22 16:28:07		NA	NA	NA	NA		1	63329917	61247491
Danio rerio	brain	High Stationary Behavior[strain]	M	17 weeks		NA	PRJNA260259	SAMN03019614	SRX692872	SRR1565820	SRA181596	SRS694598	SRP046222	Neurotranscriptome profiles of four zebrafish strains	GSM1496860: HSB male rep2; Danio rerio; RNA-Seq		HSB male rep2			single	RNA-Seq	TRANSCRIPTOMIC	cDNA	Illumina Genome Analyzer IIx	44987343	3059139324	1987083161	NA	NA	NA	NA			NA		GEO	GEO: GSE61108	25326170	7955	2015-04-22 16:28:07		NA	NA	NA	NA		1	44984635	43258925
Danio rerio	brain	High Stationary Behavior[strain]	M	17 weeks		NA	PRJNA260259	SAMN03019613	SRX692871	SRR1565819	SRA181596	SRS694597	SRP046222	Neurotranscriptome profiles of four zebrafish strains	GSM1496859: HSB male rep1; Danio rerio; RNA-Seq		HSB male rep1			single	RNA-Seq	TRANSCRIPTOMIC	cDNA	Illumina Genome Analyzer IIx	60575809	4119155012	2675291132	NA	NA	NA	NA			NA		GEO	GEO: GSE61108	25326170	7955	2015-04-22 16:28:07		NA	NA	NA	NA		1	60572209	58425901
Danio rerio	brain	Low Stationary Behavior[strain]	M	17 weeks		NA	PRJNA260259	SAMN03019610	SRX692868	SRR1565816	SRA181596	SRS694594	SRP046222	Neurotranscriptome profiles of four zebrafish strains	GSM1496856: LSB male rep2; Danio rerio; RNA-Seq		LSB male rep2			single	RNA-Seq	TRANSCRIPTOMIC	cDNA	Illumina Genome Analyzer IIx	53242350	3620479800	2357710840	NA	NA	NA	NA			NA		GEO	GEO: GSE61108	25326170	7955	2015-04-22 16:28:07		NA	NA	NA	NA		1	53239053	51381196
Danio rerio	brain	Low Stationary Behavior[strain]	M	17 weeks		NA	PRJNA260259	SAMN03019609	SRX692867	SRR1565815	SRA181596	SRS694593	SRP046222	Neurotranscriptome profiles of four zebrafish strains	GSM1496855: LSB male rep1; Danio rerio; RNA-Seq		LSB male rep1			single	RNA-Seq	TRANSCRIPTOMIC	cDNA	Illumina Genome Analyzer IIx	57927979	3939102572	2573287014	NA	NA	NA	NA			NA		GEO	GEO: GSE61108	25326170	7955	2015-04-22 16:28:07		NA	NA	NA	NA		1	57924523	55814892
Danio rerio	brain	Scientific Hatcheries[strain]	M	17 weeks		NA	PRJNA260259	SAMN03019606	SRX692864	SRR1565812	SRA181596	SRS694590	SRP046222	Neurotranscriptome profiles of four zebrafish strains	GSM1496852: SH male rep2; Danio rerio; RNA-Seq		SH male rep2			single	RNA-Seq	TRANSCRIPTOMIC	cDNA	Illumina Genome Analyzer IIx	44528195	3027917260	1968936314	NA	NA	NA	NA			NA		GEO	GEO: GSE61108	25326170	7955	2015-04-22 16:28:07		NA	NA	NA	NA		1	44525520	42810848
Danio rerio	brain	Scientific Hatcheries[strain]	M	17 weeks		NA	PRJNA260259	SAMN03019605	SRX692863	SRR1565811	SRA181596	SRS694589	SRP046222	Neurotranscriptome profiles of four zebrafish strains	GSM1496851: SH male rep1; Danio rerio; RNA-Seq		SH male rep1			single	RNA-Seq	TRANSCRIPTOMIC	cDNA	Illumina Genome Analyzer IIx	59127323	4020657964	2611322326	NA	NA	NA	NA			NA		GEO	GEO: GSE61108	25326170	7955	2015-04-22 16:28:07		NA	NA	NA	NA		1	59123848	57078751
Danio rerio	brain	AB[strain]	M	17 weeks		NA	PRJNA260259	SAMN03019602	SRX692860	SRR1565808	SRA181596	SRS694586	SRP046222	Neurotranscriptome profiles of four zebrafish strains	GSM1496848: AB male rep2; Danio rerio; RNA-Seq		AB male rep2			single	RNA-Seq	TRANSCRIPTOMIC	cDNA	Illumina Genome Analyzer IIx	42245840	2872717120	1864344836	NA	NA	NA	NA			NA		GEO	GEO: GSE61108	25326170	7955	2015-04-22 16:28:07		NA	NA	NA	NA		1	42243283	40639923
Danio rerio	brain	AB[strain]	M	17 weeks		NA	PRJNA260259	SAMN03019601	SRX692859	SRR1565807	SRA181596	SRS694585	SRP046222	Neurotranscriptome profiles of four zebrafish strains	GSM1496847: AB male rep1; Danio rerio; RNA-Seq		AB male rep1			single	RNA-Seq	TRANSCRIPTOMIC	cDNA	Illumina Genome Analyzer IIx	52400106	3563207208	2308848748	NA	NA	NA	NA			NA		GEO	GEO: GSE61108	25326170	7955	2015-04-22 16:28:07		NA	NA	NA	NA		1	52396988	50649194
Danio rerio	brain	Tubingen[strain]	NAN	Six months old	10¬∞C[temperature]	NA	PRJNA263496	SAMN03102973	SRX730390	SRR1609737	SRA189240	SRS719611	SRP048807	Global identification of the gene networks and cis-regulatory elements of the cold response in zebrafish	GSM1523032: brain10; Danio rerio; RNA-Seq		brain10			paired	RNA-Seq	TRANSCRIPTOMIC	cDNA	Illumina HiSeq 2000	16287461	3257492200	2335094612	NA	NA	NA	NA			NA		GEO	GEO: GSE62221	26227973	7955	2015-09-08 10:31:10		NA	NA	NA	NA		2	16287461	13455155
Danio rerio	brain	Tubingen[strain]	NAN	Six months old	18¬∞C[temperature]	NA	PRJNA263496	SAMN03102972	SRX730389	SRR1609736	SRA189240	SRS719610	SRP048807	Global identification of the gene networks and cis-regulatory elements of the cold response in zebrafish	GSM1523031: brain18; Danio rerio; RNA-Seq		brain18			paired	RNA-Seq	TRANSCRIPTOMIC	cDNA	Illumina HiSeq 2000	18914246	3782849200	2712816508	NA	NA	NA	NA			NA		GEO	GEO: GSE62221	26227973	7955	2015-09-08 10:31:10		NA	NA	NA	NA		2	18914246	15545972
Danio rerio	brain	Tubingen[strain]	NAN	Six months old	28¬∞C[temperature]	NA	PRJNA263496	SAMN03102971	SRX730388	SRR1609735	SRA189240	SRS719609	SRP048807	Global identification of the gene networks and cis-regulatory elements of the cold response in zebrafish	GSM1523030: brain28; Danio rerio; RNA-Seq		brain28			paired	RNA-Seq	TRANSCRIPTOMIC	cDNA	Illumina HiSeq 2000	13967248	2793449600	1999793712	NA	NA	NA	NA			NA		GEO	GEO: GSE62221	26227973	7955	2015-09-08 10:31:10		NA	NA	NA	NA		2	13967248	11532141
Danio rerio	brain		NAN	12 months; 8 weeks[duration]	none	NA	PRJNA276667	SAMN03379623	SRX893389	SRR1821788	SRA244883	SRS859578	SRP055573	RNA-seq of zebrafish brain, liver and skin during perturbation with rotenone at young and old age	GSM1620935: brain184 12m control 8w rep3; Danio rerio; RNA-Seq		brain184 12m control 8w rep3			single	RNA-Seq	TRANSCRIPTOMIC	cDNA	Illumina HiSeq 2000	45562595	2278129750	1469052027	NA	NA	NA	NA			NA		GEO	GEO: GSE66362	27135165	7955	2016-04-21 15:41:07		NA	NA	NA	NA		1	45562595	45476091
Danio rerio	brain		NAN	12 months; 8 weeks[duration]	none	NA	PRJNA276667	SAMN03379634	SRX893388	SRR1821787	SRA244883	SRS859579	SRP055573	RNA-seq of zebrafish brain, liver and skin during perturbation with rotenone at young and old age	GSM1620934: brain183 12m control 8w rep2; Danio rerio; RNA-Seq		brain183 12m control 8w rep2			single	RNA-Seq	TRANSCRIPTOMIC	cDNA	Illumina HiSeq 2000	44487076	2224353800	1468794554	NA	NA	NA	NA			NA		GEO	GEO: GSE66362	27135165	7955	2016-04-21 15:41:07		NA	NA	NA	NA		1	44487076	44382892
Danio rerio	brain		NAN	12 months; 8 weeks[duration]	none	NA	PRJNA276667	SAMN03379636	SRX893387	SRR1821786	SRA244883	SRS859580	SRP055573	RNA-seq of zebrafish brain, liver and skin during perturbation with rotenone at young and old age	GSM1620933: brain182 12m control 8w rep1; Danio rerio; RNA-Seq		brain182 12m control 8w rep1			single	RNA-Seq	TRANSCRIPTOMIC	cDNA	Illumina HiSeq 2000	50590802	2529540100	1699797294	NA	NA	NA	NA			NA		GEO	GEO: GSE66362	27135165	7955	2016-04-21 15:41:07		NA	NA	NA	NA		1	50590802	50476355
Danio rerio	brain		NAN	12 months; 3 weeks[duration]	none	NA	PRJNA276667	SAMN03379642	SRX893386	SRR1821785	SRA244883	SRS859581	SRP055573	RNA-seq of zebrafish brain, liver and skin during perturbation with rotenone at young and old age	GSM1620932: brain159 12m control 3w rep3; Danio rerio; RNA-Seq		brain159 12m control 3w rep3			single	RNA-Seq	TRANSCRIPTOMIC	cDNA	Illumina HiSeq 2000	37048001	1852400050	1242132693	NA	NA	NA	NA			NA		GEO	GEO: GSE66362	27135165	7955	2016-04-21 15:41:07		NA	NA	NA	NA		1	37048001	36947133
Danio rerio	brain		NAN	12 months; 3 weeks[duration]	none	NA	PRJNA276667	SAMN03379630	SRX893385	SRR1821784	SRA244883	SRS859582	SRP055573	RNA-seq of zebrafish brain, liver and skin during perturbation with rotenone at young and old age	GSM1620931: brain158 12m control 3w rep2; Danio rerio; RNA-Seq		brain158 12m control 3w rep2			single	RNA-Seq	TRANSCRIPTOMIC	cDNA	Illumina HiSeq 2000	38183585	1909179250	1281829880	NA	NA	NA	NA			NA		GEO	GEO: GSE66362	27135165	7955	2016-04-21 15:41:07		NA	NA	NA	NA		1	38183579	38059598
Danio rerio	brain		NAN	12 months; 3 weeks[duration]	none	NA	PRJNA276667	SAMN03379641	SRX893384	SRR1821783	SRA244883	SRS859583	SRP055573	RNA-seq of zebrafish brain, liver and skin during perturbation with rotenone at young and old age	GSM1620930: brain157 12m control 3w rep1; Danio rerio; RNA-Seq		brain157 12m control 3w rep1			single	RNA-Seq	TRANSCRIPTOMIC	cDNA	Illumina HiSeq 2000	48151593	2407579650	1582356786	NA	NA	NA	NA			NA		GEO	GEO: GSE66362	27135165	7955	2016-04-21 15:41:07		NA	NA	NA	NA		1	48151593	48038214
Danio rerio	brain		NAN	36 months; 8 weeks[duration]	none	NA	PRJNA276667	SAMN03379647	SRX893396	SRR1821795	SRA244883	SRS859571	SRP055573	RNA-seq of zebrafish brain, liver and skin during perturbation with rotenone at young and old age	GSM1620942: brain188 36m control 8w rep4; Danio rerio; RNA-Seq		brain188 36m control 8w rep4			single	RNA-Seq	TRANSCRIPTOMIC	cDNA	Illumina HiSeq 2000	43188620	2159431000	1355703601	NA	NA	NA	NA			NA		GEO	GEO: GSE66362	27135165	7955	2016-04-21 15:41:07		NA	NA	NA	NA		1	43188620	43064704
Danio rerio	brain		NAN	36 months; 8 weeks[duration]	none	NA	PRJNA276667	SAMN03379604	SRX893395	SRR1821794	SRA244883	SRS859572	SRP055573	RNA-seq of zebrafish brain, liver and skin during perturbation with rotenone at young and old age	GSM1620941: brain187 36m control 8w rep3; Danio rerio; RNA-Seq		brain187 36m control 8w rep3			single	RNA-Seq	TRANSCRIPTOMIC	cDNA	Illumina HiSeq 2000	42938289	2146914450	1422357960	NA	NA	NA	NA			NA		GEO	GEO: GSE66362	27135165	7955	2016-04-21 15:41:07		NA	NA	NA	NA		1	42938289	42808315
Danio rerio	brain		NAN	36 months; 8 weeks[duration]	none	NA	PRJNA276667	SAMN03379603	SRX893394	SRR1821793	SRA244883	SRS859573	SRP055573	RNA-seq of zebrafish brain, liver and skin during perturbation with rotenone at young and old age	GSM1620940: brain186 36m control 8w rep2; Danio rerio; RNA-Seq		brain186 36m control 8w rep2			single	RNA-Seq	TRANSCRIPTOMIC	cDNA	Illumina HiSeq 2000	37848757	1892437850	1277455934	NA	NA	NA	NA			NA		GEO	GEO: GSE66362	27135165	7955	2016-04-21 15:41:07		NA	NA	NA	NA		1	37848757	37710424
Danio rerio	brain		NAN	36 months; 8 weeks[duration]	none	NA	PRJNA276667	SAMN03379625	SRX893393	SRR1821792	SRA244883	SRS859574	SRP055573	RNA-seq of zebrafish brain, liver and skin during perturbation with rotenone at young and old age	GSM1620939: brain185 36m control 8w rep1; Danio rerio; RNA-Seq		brain185 36m control 8w rep1			single	RNA-Seq	TRANSCRIPTOMIC	cDNA	Illumina HiSeq 2000	48247067	2412353350	1574359792	NA	NA	NA	NA			NA		GEO	GEO: GSE66362	27135165	7955	2016-04-21 15:41:07		NA	NA	NA	NA		1	48247067	48151314
Danio rerio	brain		NAN	36 months; 3 weeks[duration]	none	NA	PRJNA276667	SAMN03379650	SRX893392	SRR1821791	SRA244883	SRS859575	SRP055573	RNA-seq of zebrafish brain, liver and skin during perturbation with rotenone at young and old age	GSM1620938: brain162 36m control 3w rep3; Danio rerio; RNA-Seq		brain162 36m control 3w rep3			single	RNA-Seq	TRANSCRIPTOMIC	cDNA	Illumina HiSeq 2000	42315858	2115792900	1410044707	NA	NA	NA	NA			NA		GEO	GEO: GSE66362	27135165	7955	2016-04-21 15:41:07		NA	NA	NA	NA		1	42315858	42212182
Danio rerio	brain		NAN	36 months; 3 weeks[duration]	none	NA	PRJNA276667	SAMN03379666	SRX893391	SRR1821790	SRA244883	SRS859576	SRP055573	RNA-seq of zebrafish brain, liver and skin during perturbation with rotenone at young and old age	GSM1620937: brain161 36m control 3w rep2; Danio rerio; RNA-Seq		brain161 36m control 3w rep2			single	RNA-Seq	TRANSCRIPTOMIC	cDNA	Illumina HiSeq 2000	60165061	3008253050	1973370374	NA	NA	NA	NA			NA		GEO	GEO: GSE66362	27135165	7955	2016-04-21 15:41:07		NA	NA	NA	NA		1	60165061	60036452
Danio rerio	brain		NAN	36 months; 3 weeks[duration]	none	NA	PRJNA276667	SAMN03379668	SRX893390	SRR1821789	SRA244883	SRS859577	SRP055573	RNA-seq of zebrafish brain, liver and skin during perturbation with rotenone at young and old age	GSM1620936: brain160 36m control 3w rep1; Danio rerio; RNA-Seq		brain160 36m control 3w rep1			single	RNA-Seq	TRANSCRIPTOMIC	cDNA	Illumina HiSeq 2000	45528437	2276421850	1591826774	NA	NA	NA	NA			NA		GEO	GEO: GSE66362	27135165	7955	2016-04-21 15:41:07		NA	NA	NA	NA		1	45528436	45376125
Danio rerio	heart	Singapore[strain]	MIXED	adult[developmental_stage]		NA	PRJEB2368	SAMEA782570	ERX013539	ERR035546	ERA033503	ERS017860	ERP000447	Sanger_zebrafish_sequencing	Sanger_zebrafish_sequencing	Sanger_zebrafish_sequencing	E-MTAB-460:Zebrafish adult heart	Protocols: Zebrafish tissue was collected from Singapore strain incross fish grown at 28C. Collected samples were snap frozen on dry ice and stored at -70 C Total RNA was extracted using Trizol Reagent (Invitrogen) following the manufacturer''s instructions. Pellets were re-suspended in 10 mM Tris pH 7.5 and the RNA was quantified using a NanoDrop ND-1000 Spectrophotometer (Axon Instruments).	ZFheart_2_RNA 1523493	paired	RNA-Seq	TRANSCRIPTOMIC	cDNA	Illumina Genome Analyzer II	26679012	4268641920	2758571466	275	NA	160	0	Application Read	Forward	1	Wellcome Trust Sanger Institute	SC	E-MTAB-460_part2	NA	7955	2011-06-14 19:35:19		NA	NA	NA	NA		2	26592639	26254697
Danio rerio	heart	wild type[strain]		adult; 2013[collection_date]; India[geo_loc_name]	normal[health_state]	NA	PRJNA207719	SAMN02951650	SRX298188	SRR891495	SRA089174	SRS673878	SRP024369	Tissue specific transcriptome profiling of zebrafish	Tissue specific transcriptome of Danio rerio	mRNA sequencing via poly-A enrichment using poly-A beads (Illumina mRNA seq protocol)			Zebrafish heart	paired	RNA-Seq	TRANSCRIPTOMIC	RANDOM	Illumina Genome Analyzer IIx	27037328	2757807456	1824991641	300	NA	102	0	Application Read	Forward	1		CSIR-IGIB	Tissue specific transcriptome of zebrafish	NA	7955	2013-10-10 06:30:19	CSIR-Institute of Genomics and Integrative Biology	NA	NA	NA	NA	Model organism or animal[biosamplemodel]	2	27033808	25235920
Danio rerio	heart	AB[strain]	M AND F	5 months		NA	PRJNA255848	SAMN02929389	SRX661005	SRR1524240	SRA176464	SRS665980	SRP044781	Danio rerio Transcriptome	Zebrafish heart	Total RNA was qualified using an Agilent BioAnalyzer and 1 ¬µg was used for polyA selection and library construction with Illumina's TruSeq stranded total RNA sample preparation kit according to the manufacturer's instructions (TruSeq stranded total RNA SamplePrep Guide RevC)	Zebrafish heart	Zebrafish heart	F_Dr_4	paired	RNA-Seq	TRANSCRIPTOMIC	cDNA	Illumina HiSeq 2000	85672616	17134523200	11114816916	NA	NA	200	0	Application Read	Forward	1	Fish Physiology and Genomics	INRA	Danio rerio Transcriptome	27189481	7955	2015-07-24 00:00:38	INRA	NA	NA	NA	NA	Model organism or animal[biosamplemodel]	2	85593375	21637945
Danio rerio	heart	Tubingen[strain]	NAN	Six months old	10¬∞C[temperature]	NA	PRJNA263496	SAMN03102979	SRX730396	SRR1609743	SRA189240	SRS719617	SRP048807	Global identification of the gene networks and cis-regulatory elements of the cold response in zebrafish	GSM1523038: heart10; Danio rerio; RNA-Seq		heart10			paired	RNA-Seq	TRANSCRIPTOMIC	cDNA	Illumina HiSeq 2000	20275382	4055076400	2904546372	NA	NA	NA	NA			NA		GEO	GEO: GSE62221	26227973	7955	2015-09-08 10:31:10		NA	NA	NA	NA		2	20275382	16631226
Danio rerio	heart	Tubingen[strain]	NAN	Six months old	18¬∞C[temperature]	NA	PRJNA263496	SAMN03102978	SRX730395	SRR1609742	SRA189240	SRS719616	SRP048807	Global identification of the gene networks and cis-regulatory elements of the cold response in zebrafish	GSM1523037: heart18; Danio rerio; RNA-Seq		heart18			paired	RNA-Seq	TRANSCRIPTOMIC	cDNA	Illumina HiSeq 2000	22001630	4400326000	3154920519	NA	NA	NA	NA			NA		GEO	GEO: GSE62221	26227973	7955	2015-09-08 10:31:10		NA	NA	NA	NA		2	22001630	18178233
Danio rerio	heart	Tubingen[strain]	NAN	Six months old	28¬∞C[temperature]	NA	PRJNA263496	SAMN03102977	SRX730394	SRR1609741	SRA189240	SRS719615	SRP048807	Global identification of the gene networks and cis-regulatory elements of the cold response in zebrafish	GSM1523036: heart28; Danio rerio; RNA-Seq		heart28			paired	RNA-Seq	TRANSCRIPTOMIC	cDNA	Illumina HiSeq 2000	19580898	3916179600	2819266852	NA	NA	NA	NA			NA		GEO	GEO: GSE62221	26227973	7955	2015-09-08 10:31:10		NA	NA	NA	NA		2	19580898	16404869
Danio rerio	heart	wt; Tu[strain]	NAN	72-hpf		NA	PRJNA431371	SAMN08389741	SRX3594764	SRR6506180	SRA651951	SRS2867189	SRP131362	Next Generation Sequencing Facilitates Quantitative Analysis of Wild Type and smyd4 mutant zebrafish cardiac transcriptomes	GSM2946170: wt; Danio rerio; RNA-Seq		wt			paired	RNA-Seq	TRANSCRIPTOMIC	cDNA	HiSeq X Ten	32006473	9601941900	3966974666	NA	NA	NA	NA			NA		GEO	GEO: GSE109553	NA	7955	2018-01-29 12:46:04		NA	NA	NA	NA		2	32006473	28223128
Danio rerio	kidney	Singapore[strain]	MIXED	adult[developmental_stage]		NA	PRJEB2368	SAMEA782572	ERX013537	ERR035547	ERA033503	ERS017858	ERP000447	Sanger_zebrafish_sequencing	Sanger_zebrafish_sequencing	Sanger_zebrafish_sequencing			ZFheadkidney_2_RNA 1523494	paired	RNA-Seq	TRANSCRIPTOMIC	cDNA	Illumina Genome Analyzer II	22563914	3610226240	2288249854	275	NA	160	0	Application Read	Forward	1	Wellcome Trust Sanger Institute	SC	E-MTAB-460_part2	NA	7955	2011-06-14 19:35:19		NA	NA	NA	NA		2	22489579	22258993
Danio rerio	kidney	AB[strain]	M AND F	5 months		NA	PRJNA255848	SAMN02929392	SRX661008	SRR1524243	SRA176464	SRS665983	SRP044781	Danio rerio Transcriptome	Zebrafish Kidney	Total RNA was qualified using an Agilent BioAnalyzer and 1 ¬µg was used for polyA selection and library construction with Illumina's TruSeq stranded total RNA sample preparation kit according to the manufacturer's instructions (TruSeq stranded total RNA SamplePrep Guide RevC)	Zebrafish Kidney	Zebrafish Kidney	F_Dr_7	paired	RNA-Seq	TRANSCRIPTOMIC	cDNA	Illumina HiSeq 2000	46371614	9274322800	6228555080	NA	NA	200	0	Application Read	Forward	1	Fish Physiology and Genomics	INRA	Danio rerio Transcriptome	27189481	7955	2015-07-24 00:00:38	INRA	NA	NA	NA	NA	Model organism or animal[biosamplemodel]	2	46371614	41555062
Danio rerio	kidney	Tubingen[strain]	NAN	Six months old	10¬∞C[temperature]	NA	PRJNA263496	SAMN03102985	SRX730402	SRR1609749	SRA189240	SRS719623	SRP048807	Global identification of the gene networks and cis-regulatory elements of the cold response in zebrafish	GSM1523044: kidney10; Danio rerio; RNA-Seq		kidney10			paired	RNA-Seq	TRANSCRIPTOMIC	cDNA	Illumina HiSeq 2000	21575356	4315071200	3051370672	NA	NA	NA	NA			NA		GEO	GEO: GSE62221	26227973	7955	2015-09-08 10:31:10		NA	NA	NA	NA		2	21575356	18433674
Danio rerio	kidney	Tubingen[strain]	NAN	Six months old	18¬∞C[temperature]	NA	PRJNA263496	SAMN03102984	SRX730401	SRR1609748	SRA189240	SRS719622	SRP048807	Global identification of the gene networks and cis-regulatory elements of the cold response in zebrafish	GSM1523043: kidney18; Danio rerio; RNA-Seq		kidney18			paired	RNA-Seq	TRANSCRIPTOMIC	cDNA	Illumina HiSeq 2000	19384566	3876913200	2781747136	NA	NA	NA	NA			NA		GEO	GEO: GSE62221	26227973	7955	2015-09-08 10:31:10		NA	NA	NA	NA		2	19384566	15877098
Danio rerio	kidney	Tubingen[strain]	NAN	Six months old	28¬∞C[temperature]	NA	PRJNA263496	SAMN03102983	SRX730400	SRR1609747	SRA189240	SRS719621	SRP048807	Global identification of the gene networks and cis-regulatory elements of the cold response in zebrafish	GSM1523042: kidney28; Danio rerio; RNA-Seq		kidney28			paired	RNA-Seq	TRANSCRIPTOMIC	cDNA	Illumina HiSeq 2000	22950677	4590135400	3249437321	NA	NA	NA	NA			NA		GEO	GEO: GSE62221	26227973	7955	2015-09-08 10:31:10		NA	NA	NA	NA		2	22950677	19932751
Danio rerio	kidney		NAN		un-infected[disease_state]	NA	PRJNA266803	SAMN03174491	SRX756914	SRR1647679	SRA200717	SRS742116	SRP049663	Spring Varaemia of Carp Virus (SVCV) infection of adult zebrafish	GSM1541903: 0K; Danio rerio; RNA-Seq		0K			single	RNA-Seq	TRANSCRIPTOMIC	cDNA	Illumina HiSeq 2000	21136845	1077979095	761815609	NA	NA	NA	NA			NA		GEO	GEO: GSE63133	25535281	7955	2014-11-12 16:43:09		NA	NA	NA	NA		1	21136845	21071864
Danio rerio	liver	wild type[strain]		adult; 2013[collection_date]; India[geo_loc_name]	normal[health_state]	NA	PRJNA207719	SAMN02951649	SRX298189	SRR891504	SRA089174	SRS673879	SRP024369	Tissue specific transcriptome profiling of zebrafish	Tissue specific transcriptome of zebrafish				Zebrafish Liver	paired	RNA-Seq	TRANSCRIPTOMIC	RANDOM	Illumina Genome Analyzer IIx	28442972	2901183144	1874732536	NA	NA	102	0	Application Read	Forward	1		CSIR-IGIB	Tissue specific transcriptome of zebrafish	NA	7955	2013-10-10 06:30:19	CSIR-Institute of Genomics and Integrative Biology	NA	NA	NA	NA	Model organism or animal[biosamplemodel]	2	28439825	26787965
Danio rerio	liver	AB[strain]	F	5 months		NA	PRJNA255848	SAMN02929391	SRX661007	SRR1524242	SRA176464	SRS665982	SRP044781	Danio rerio Transcriptome	Zebrafish Liver	Total RNA was qualified using an Agilent BioAnalyzer and 1 ¬µg was used for polyA selection and library construction with Illumina's TruSeq stranded total RNA sample preparation kit according to the manufacturer's instructions (TruSeq stranded total RNA SamplePrep Guide RevC)	Zebrafish Liver	Zebrafish Liver	F_Dr_6	paired	RNA-Seq	TRANSCRIPTOMIC	cDNA	Illumina HiSeq 2000	59248034	11849606800	7894748455	NA	NA	200	0	Application Read	Forward	1	Fish Physiology and Genomics	INRA	Danio rerio Transcriptome	27189481	7955	2015-07-24 00:00:38	INRA	NA	NA	NA	NA	Model organism or animal[biosamplemodel]	2	59248034	53604005
Danio rerio	liver	Tubingen[strain]	NAN	Six months old	10¬∞C[temperature]	NA	PRJNA263496	SAMN03102988	SRX730405	SRR1609752	SRA189240	SRS719628	SRP048807	Global identification of the gene networks and cis-regulatory elements of the cold response in zebrafish	GSM1523047: liver10; Danio rerio; RNA-Seq		liver10			paired	RNA-Seq	TRANSCRIPTOMIC	cDNA	Illumina HiSeq 2000	21501067	4300213400	3047545100	NA	NA	NA	NA			NA		GEO	GEO: GSE62221	26227973	7955	2015-09-08 10:31:10		NA	NA	NA	NA		2	21501067	18610855
Danio rerio	liver	Tubingen[strain]	NAN	Six months old	18¬∞C[temperature]	NA	PRJNA263496	SAMN03102987	SRX730404	SRR1609751	SRA189240	SRS719625	SRP048807	Global identification of the gene networks and cis-regulatory elements of the cold response in zebrafish	GSM1523046: liver18; Danio rerio; RNA-Seq		liver18			paired	RNA-Seq	TRANSCRIPTOMIC	cDNA	Illumina HiSeq 2000	16489451	3297890200	2353240239	NA	NA	NA	NA			NA		GEO	GEO: GSE62221	26227973	7955	2015-09-08 10:31:10		NA	NA	NA	NA		2	16489445	11678585
Danio rerio	liver	Tubingen[strain]	NAN	Six months old	28¬∞C[temperature]	NA	PRJNA263496	SAMN03102986	SRX730403	SRR1609750	SRA189240	SRS719624	SRP048807	Global identification of the gene networks and cis-regulatory elements of the cold response in zebrafish	GSM1523045: liver28; Danio rerio; RNA-Seq		liver28			paired	RNA-Seq	TRANSCRIPTOMIC	cDNA	Illumina HiSeq 2000	22392682	4478536400	3171144519	NA	NA	NA	NA			NA		GEO	GEO: GSE62221	26227973	7955	2015-09-08 10:31:10		NA	NA	NA	NA		2	22392682	19419706
Danio rerio	liver		NAN	12 months; 8 weeks[duration]	none	NA	PRJNA276667	SAMN03379637	SRX893412	SRR1821811	SRA244883	SRS859554	SRP055573	RNA-seq of zebrafish brain, liver and skin during perturbation with rotenone at young and old age	GSM1620958: liver184 12m control 8w rep3; Danio rerio; RNA-Seq		liver184 12m control 8w rep3			single	RNA-Seq	TRANSCRIPTOMIC	cDNA	Illumina HiSeq 2000	52257724	2612886200	1770615887	NA	NA	NA	NA			NA		GEO	GEO: GSE66362	27135165	7955	2016-04-21 15:41:07		NA	NA	NA	NA		1	52257724	52159723
Danio rerio	liver		NAN	12 months; 8 weeks[duration]	none	NA	PRJNA276667	SAMN03379628	SRX893411	SRR1821810	SRA244883	SRS859556	SRP055573	RNA-seq of zebrafish brain, liver and skin during perturbation with rotenone at young and old age	GSM1620957: liver183 12m control 8w rep2; Danio rerio; RNA-Seq		liver183 12m control 8w rep2			single	RNA-Seq	TRANSCRIPTOMIC	cDNA	Illumina HiSeq 2000	60165464	3008273200	1965025186	NA	NA	NA	NA			NA		GEO	GEO: GSE66362	27135165	7955	2016-04-21 15:41:07		NA	NA	NA	NA		1	60165353	59770472
Danio rerio	liver		NAN	12 months; 8 weeks[duration]	none	NA	PRJNA276667	SAMN03379620	SRX893410	SRR1821809	SRA244883	SRS859559	SRP055573	RNA-seq of zebrafish brain, liver and skin during perturbation with rotenone at young and old age	GSM1620956: liver182 12m control 8w rep1; Danio rerio; RNA-Seq		liver182 12m control 8w rep1			single	RNA-Seq	TRANSCRIPTOMIC	cDNA	Illumina HiSeq 2000	46310655	2315532750	1628668542	NA	NA	NA	NA			NA		GEO	GEO: GSE66362	27135165	7955	2016-04-21 15:41:07		NA	NA	NA	NA		1	46310655	46210640
Danio rerio	liver		NAN	12 months; 3 weeks[duration]	none	NA	PRJNA276667	SAMN03379609	SRX893409	SRR1821808	SRA244883	SRS859557	SRP055573	RNA-seq of zebrafish brain, liver and skin during perturbation with rotenone at young and old age	GSM1620955: liver159 12m control 3w rep2; Danio rerio; RNA-Seq		liver159 12m control 3w rep2			single	RNA-Seq	TRANSCRIPTOMIC	cDNA	Illumina HiSeq 2000	35755919	1787795950	1226457944	NA	NA	NA	NA			NA		GEO	GEO: GSE66362	27135165	7955	2016-04-21 15:41:07		NA	NA	NA	NA		1	35755919	35655472
Danio rerio	liver		NAN	12 months; 3 weeks[duration]	none	NA	PRJNA276667	SAMN03379631	SRX893408	SRR1821807	SRA244883	SRS859558	SRP055573	RNA-seq of zebrafish brain, liver and skin during perturbation with rotenone at young and old age	GSM1620954: liver157 12m control 3w rep1; Danio rerio; RNA-Seq		liver157 12m control 3w rep1			single	RNA-Seq	TRANSCRIPTOMIC	cDNA	Illumina HiSeq 2000	47511699	2375584950	1598132255	NA	NA	NA	NA			NA		GEO	GEO: GSE66362	27135165	7955	2016-04-21 15:41:07		NA	NA	NA	NA		1	47511699	47391165
Danio rerio	liver		NAN	36 months; 8 weeks[duration]	none	NA	PRJNA276667	SAMN03379649	SRX893417	SRR1821816	SRA244883	SRS859550	SRP055573	RNA-seq of zebrafish brain, liver and skin during perturbation with rotenone at young and old age	GSM1620963: liver188 36m control 8w rep3; Danio rerio; RNA-Seq		liver188 36m control 8w rep3			single	RNA-Seq	TRANSCRIPTOMIC	cDNA	Illumina HiSeq 2000	40877214	2043860700	1497626325	NA	NA	NA	NA			NA		GEO	GEO: GSE66362	27135165	7955	2016-04-21 15:41:07		NA	NA	NA	NA		1	40877214	40346365
Danio rerio	liver		NAN	36 months; 8 weeks[duration]	none	NA	PRJNA276667	SAMN03379651	SRX893416	SRR1821815	SRA244883	SRS859551	SRP055573	RNA-seq of zebrafish brain, liver and skin during perturbation with rotenone at young and old age	GSM1620962: liver186 36m control 8w rep2; Danio rerio; RNA-Seq		liver186 36m control 8w rep2			single	RNA-Seq	TRANSCRIPTOMIC	cDNA	Illumina HiSeq 2000	36130088	1806504400	1195990785	NA	NA	NA	NA			NA		GEO	GEO: GSE66362	27135165	7955	2016-04-21 15:41:07		NA	NA	NA	NA		1	36130088	36065425
Danio rerio	liver		NAN	36 months; 8 weeks[duration]	none	NA	PRJNA276667	SAMN03379640	SRX893415	SRR1821814	SRA244883	SRS859552	SRP055573	RNA-seq of zebrafish brain, liver and skin during perturbation with rotenone at young and old age	GSM1620961: liver185 36m control 8w rep1; Danio rerio; RNA-Seq		liver185 36m control 8w rep1			single	RNA-Seq	TRANSCRIPTOMIC	cDNA	Illumina HiSeq 2000	53130521	2656526050	1893873281	NA	NA	NA	NA			NA		GEO	GEO: GSE66362	27135165	7955	2016-04-21 15:41:07		NA	NA	NA	NA		1	53130521	53000180
Danio rerio	liver		NAN	36 months; 3 weeks[duration]	none	NA	PRJNA276667	SAMN03379614	SRX893414	SRR1821813	SRA244883	SRS859555	SRP055573	RNA-seq of zebrafish brain, liver and skin during perturbation with rotenone at young and old age	GSM1620960: liver162 36m control 3w rep2; Danio rerio; RNA-Seq		liver162 36m control 3w rep2			single	RNA-Seq	TRANSCRIPTOMIC	cDNA	Illumina HiSeq 2000	40758866	2037943300	1369094263	NA	NA	NA	NA			NA		GEO	GEO: GSE66362	27135165	7955	2016-04-21 15:41:07		NA	NA	NA	NA		1	40758866	40660256
Danio rerio	liver		NAN	36 months; 3 weeks[duration]	none	NA	PRJNA276667	SAMN03379616	SRX893413	SRR1821812	SRA244883	SRS859553	SRP055573	RNA-seq of zebrafish brain, liver and skin during perturbation with rotenone at young and old age	GSM1620959: liver161 36m control 3w rep1; Danio rerio; RNA-Seq		liver161 36m control 3w rep1			single	RNA-Seq	TRANSCRIPTOMIC	cDNA	Illumina HiSeq 2000	38637107	1931855350	1301785343	NA	NA	NA	NA			NA		GEO	GEO: GSE66362	27135165	7955	2016-04-21 15:41:07		NA	NA	NA	NA		1	38637107	38567994
Danio rerio	liver		NAN	7 dpf larvae[developmental_stage]		NA	PRJNA317597	SAMN04621628	SRX1684656	SRR3342390	SRA405566	SRS1379873	SRP072957	FOXN3 regulates hepatic glucose utilization	GSM2109870: WT3; Danio rerio; RNA-Seq		WT3			single	RNA-Seq	TRANSCRIPTOMIC	cDNA	Illumina HiSeq 2500	32424911	1621245550	814538153	NA	NA	NA	NA			NA		GEO	GEO: GSE80003	27292639	7955	2016-04-10 15:29:09		NA	NA	NA	NA		1	32424911	32368791
Danio rerio	liver		NAN	7 dpf larvae[developmental_stage]		NA	PRJNA317597	SAMN04621627	SRX1684655	SRR3342389	SRA405566	SRS1379874	SRP072957	FOXN3 regulates hepatic glucose utilization	GSM2109869: WT2; Danio rerio; RNA-Seq		WT2			single	RNA-Seq	TRANSCRIPTOMIC	cDNA	Illumina HiSeq 2500	33205917	1660295850	825259030	NA	NA	NA	NA			NA		GEO	GEO: GSE80003	27292639	7955	2016-04-10 15:29:09		NA	NA	NA	NA		1	33205917	33132561
Danio rerio	liver		NAN	7 dpf larvae[developmental_stage]		NA	PRJNA317597	SAMN04621626	SRX1684654	SRR3342388	SRA405566	SRS1379875	SRP072957	FOXN3 regulates hepatic glucose utilization	GSM2109868: WT1; Danio rerio; RNA-Seq		WT1			single	RNA-Seq	TRANSCRIPTOMIC	cDNA	Illumina HiSeq 2500	31766933	1588346650	791479799	NA	NA	NA	NA			NA		GEO	GEO: GSE80003	27292639	7955	2016-04-10 15:29:09		NA	NA	NA	NA		1	31766933	31710035
Danio rerio	ovary	AB[strain]	F	5 months		NA	PRJNA255848	SAMN02929397	SRX661013	SRR1524248	SRA176464	SRS665989	SRP044781	Danio rerio Transcriptome	Zebrafish ovary	Total RNA was qualified using an Agilent BioAnalyzer and 1 ¬µg was used for polyA selection and library construction with Illumina's TruSeq stranded total RNA sample preparation kit according to the manufacturer's instructions (TruSeq stranded total RNA SamplePrep Guide RevC)	Zebrafish ovary	Zebrafish ovary	F_Dr_1	paired	RNA-Seq	TRANSCRIPTOMIC	cDNA	Illumina HiSeq 2000	22026486	4405297200	2912118080	NA	NA	200	0	Application Read	Forward	1	Fish Physiology and Genomics	INRA	Danio rerio Transcriptome	27189481	7955	2015-07-24 00:00:38	INRA	NA	NA	NA	NA	Model organism or animal[biosamplemodel]	2	21915799	19587272
Danio rerio	ovary	Danio rerio ovary[isolate]	F	two months		NA	PRJNA293388	SAMN04002533	SRX1161439	SRR2177444	SRA290385	SRS1042402	SRP062685	Danio rerio Transcriptome or Gene expression	Danio rerio transcriptome sequencing			Differential Expression between testis and ovary in two months of fish		paired	RNA-Seq	TRANSCRIPTOMIC	cDNA	Illumina HiSeq 2000	33014010	6602802000	3099030056	NA	0	200	0	Application Read	Forward	1	Department of Biology and Biotechnology	Shanghai Ocean University	Danio rerio transcriptome sequencing	NA	7955	2016-08-01	Department of Biology and Biotechnology	NA	NA	NA	NA	Model organism or animal[biosamplemodel]	2	33014010	32875524
Danio rerio	ovary	EK[strain]	NAN		0 ppm[mehg_exposure]	NA	PRJNA297460	SAMN04123952	SRX1297639	SRR2541817	SRA302185	SRS1095797	SRP064360	Female Reproductive Impacts of Dietary Methylmercury in Yellow Perch (Perca flavescens) and Zebrafish (Danio rerio)	GSM1899548: zfish_0ppm_R3; Danio rerio; RNA-Seq		zfish_0ppm_R3			paired	RNA-Seq	TRANSCRIPTOMIC	cDNA	Illumina HiSeq 2000	8776420	1772836840	1035933690	NA	NA	NA	NA			NA		GEO	GEO: GSE73615	29272799	7955	2018-01-02 09:06:18		NA	NA	NA	NA		2	8734985	8582391
Danio rerio	ovary	EK[strain]	NAN		0 ppm[mehg_exposure]	NA	PRJNA297460	SAMN04123951	SRX1297638	SRR2541816	SRA302185	SRS1095798	SRP064360	Female Reproductive Impacts of Dietary Methylmercury in Yellow Perch (Perca flavescens) and Zebrafish (Danio rerio)	GSM1899547: zfish_0ppm_R2; Danio rerio; RNA-Seq		zfish_0ppm_R2			paired	RNA-Seq	TRANSCRIPTOMIC	cDNA	Illumina HiSeq 2000	9989984	2017976768	1170712492	NA	NA	NA	NA			NA		GEO	GEO: GSE73615	29272799	7955	2018-01-02 09:06:18		NA	NA	NA	NA		2	9940613	9788668
Danio rerio	ovary	EK[strain]	NAN		0 ppm[mehg_exposure]	NA	PRJNA297460	SAMN04123950	SRX1297637	SRR2541815	SRA302185	SRS1095799	SRP064360	Female Reproductive Impacts of Dietary Methylmercury in Yellow Perch (Perca flavescens) and Zebrafish (Danio rerio)	GSM1899546: zfish_0ppm_R1; Danio rerio; RNA-Seq		zfish_0ppm_R1			paired	RNA-Seq	TRANSCRIPTOMIC	cDNA	Illumina HiSeq 2000	7102483	1434701566	834813075	NA	NA	NA	NA			NA		GEO	GEO: GSE73615	29272799	7955	2018-01-02 09:06:18		NA	NA	NA	NA		2	7067047	6947615
Danio rerio	testis	AB[strain]	M	5 months		NA	PRJNA255848	SAMN02929398	SRX661014	SRR1524249	SRA176464	SRS665988	SRP044781	Danio rerio Transcriptome	Zebrafish testis	Total RNA was qualified using an Agilent BioAnalyzer and 1 ¬µg was used for polyA selection and library construction with Illumina's TruSeq stranded total RNA sample preparation kit according to the manufacturer's instructions (TruSeq stranded total RNA SamplePrep Guide RevC)	Zebrafish testis	Zebrafish testis	F_Dr_10	paired	RNA-Seq	TRANSCRIPTOMIC	cDNA	Illumina HiSeq 2000	59897686	11979537200	8344716097	NA	NA	200	0	Application Read	Forward	1	Fish Physiology and Genomics	INRA	Danio rerio Transcriptome	27189481	7955	2015-07-24 00:00:38	INRA	NA	NA	NA	NA	Model organism or animal[biosamplemodel]	2	59826985	35171310
Danio rerio	testis	Danio rerio testis[isolate]	M	two months		NA	PRJNA293388	SAMN04002541	SRX1161440	SRR2177445	SRA290385	SRS1042403	SRP062685	Danio rerio Transcriptome or Gene expression	Danio rerio transcriptome sequencing			Differential Expression between testis and ovary in two months of fish		paired	RNA-Seq	TRANSCRIPTOMIC	cDNA	Illumina HiSeq 2000	38081003	7616200600	3569278731	NA	0	200	0	Application Read	Forward	1	Department of Biology and Biotechnology	Shanghai Ocean University	Danio rerio transcriptome sequencing	NA	7955	2016-08-01	Department of Biology and Biotechnology	NA	NA	NA	NA	Model organism or animal[biosamplemodel]	2	38081003	37908086
Gadus morhua	brain	unknown[strain]	F	unknown		NA	PRJNA256972	SAMN02944941	SRX1044006	SRR2045416	SRA270521	SRS949464	SRP058865	Gadus morhua Transcriptome	Cod brain	Total RNA was qualified using an Agilent BioAnalyzer and 1 ¬µg was used for polyA selection and library construction with Illumina's TruSeq stranded total RNA sample preparation kit according to the manufacturer's instructions (TruSeq stranded total RNA SamplePrep Guide RevC)	Cod brain	Cod brain	K_Gm_2	paired	RNA-Seq	TRANSCRIPTOMIC	cDNA	Illumina HiSeq 2000	36457070	7291414000	5067197299	NA	NA	200	0	Application Read	Forward	1	Fish Physiology and Genomics	INRA	PhyloFish_cod	27189481	8049	2016-05-24 12:44:22	INRA	NA	NA	NA	NA	Model organism or animal[biosamplemodel]	2	36253802	29004028
Gadus morhua	heart	unknown[strain]	F	unknown		NA	PRJNA256972	SAMN02944943	SRX1044008	SRR2045418	SRA270521	SRS949462	SRP058865	Gadus morhua Transcriptome	Cod heart	Total RNA was qualified using an Agilent BioAnalyzer and 1 ¬µg was used for polyA selection and library construction with Illumina's TruSeq stranded total RNA sample preparation kit according to the manufacturer's instructions (TruSeq stranded total RNA SamplePrep Guide RevC)	Cod heart	Cod heart	K_Gm_4	paired	RNA-Seq	TRANSCRIPTOMIC	cDNA	Illumina HiSeq 2000	56931667	11386333400	7810637345	NA	NA	200	0	Application Read	Forward	1	Fish Physiology and Genomics	INRA	PhyloFish_cod	27189481	8049	2016-05-24 12:44:22	INRA	NA	NA	NA	NA	Model organism or animal[biosamplemodel]	2	56696615	42675986
Gadus morhua	kidney	unknown[strain]	F	unknown		NA	PRJNA256972	SAMN02944946	SRX1044011	SRR2045421	SRA270521	SRS949459	SRP058865	Gadus morhua Transcriptome	Cod kidney	Total RNA was qualified using an Agilent BioAnalyzer and 1 ¬µg was used for polyA selection and library construction with Illumina's TruSeq stranded total RNA sample preparation kit according to the manufacturer's instructions (TruSeq stranded total RNA SamplePrep Guide RevC)	Cod kidney	Cod kidney	K_Gm_7	paired	RNA-Seq	TRANSCRIPTOMIC	cDNA	Illumina HiSeq 2000	24380855	4876171000	3345604788	NA	NA	200	0	Application Read	Forward	1	Fish Physiology and Genomics	INRA	PhyloFish_cod	27189481	8049	2016-05-24 12:44:22	INRA	NA	NA	NA	NA	Model organism or animal[biosamplemodel]	2	24280842	19513062
Gadus morhua	liver	unknown[strain]	F	unknown		NA	PRJNA256972	SAMN02944945	SRX1044010	SRR2045420	SRA270521	SRS949460	SRP058865	Gadus morhua Transcriptome	Cod liver	Total RNA was qualified using an Agilent BioAnalyzer and 1 ¬µg was used for polyA selection and library construction with Illumina's TruSeq stranded total RNA sample preparation kit according to the manufacturer's instructions (TruSeq stranded total RNA SamplePrep Guide RevC)	Cod liver	Cod liver	K_Gm_6	paired	RNA-Seq	TRANSCRIPTOMIC	cDNA	Illumina HiSeq 2000	18943673	3788734600	2588766593	NA	NA	200	0	Application Read	Forward	1	Fish Physiology and Genomics	INRA	PhyloFish_cod	27189481	8049	2016-05-24 12:44:22	INRA	NA	NA	NA	NA	Model organism or animal[biosamplemodel]	2	18835080	15488182
Gadus morhua	liver		NAN		DMSO[chemical]; -[concentration]	NA	PRJNA407769	SAMN07662892	SRX3195569	SRR6048628	SRA609018	SRS2522856	SRP117918	Effects of organophosphate flame retardants on Atlantic cod liver cells	GSM2786893: Sample89; Gadus morhua; RNA-Seq		Sample89			single	RNA-Seq	TRANSCRIPTOMIC	cDNA	Illumina HiSeq 2000	32145200	3107863610	2198207988	NA	NA	NA	NA			NA		GEO	GEO: GSE103954	NA	8049	2018-01-02 09:01:09		NA	NA	NA	NA		1	32145200	32144637
Gadus morhua	liver		NAN		DMSO[chemical]; -[concentration]	NA	PRJNA407769	SAMN07662894	SRX3195567	SRR6048626	SRA609018	SRS2522852	SRP117918	Effects of organophosphate flame retardants on Atlantic cod liver cells	GSM2786891: Sample85; Gadus morhua; RNA-Seq		Sample85			single	RNA-Seq	TRANSCRIPTOMIC	cDNA	Illumina HiSeq 2000	32993944	3195605164	2261368095	NA	NA	NA	NA			NA		GEO	GEO: GSE103954	NA	8049	2018-01-02 09:01:09		NA	NA	NA	NA		1	32993944	32993587
Gadus morhua	liver		NAN		DMSO[chemical]; -[concentration]	NA	PRJNA407769	SAMN07662897	SRX3195564	SRR6048623	SRA609018	SRS2522850	SRP117918	Effects of organophosphate flame retardants on Atlantic cod liver cells	GSM2786888: Sample78; Gadus morhua; RNA-Seq		Sample78			single	RNA-Seq	TRANSCRIPTOMIC	cDNA	Illumina HiSeq 2000	31321817	3025288103	2149106331	NA	NA	NA	NA			NA		GEO	GEO: GSE103954	NA	8049	2018-01-02 09:01:09		NA	NA	NA	NA		1	31321817	31321331
Gadus morhua	liver		NAN		DMSO[chemical]; -[concentration]	NA	PRJNA407769	SAMN07662884	SRX3195559	SRR6048618	SRA609018	SRS2522846	SRP117918	Effects of organophosphate flame retardants on Atlantic cod liver cells	GSM2786883: Sample63; Gadus morhua; RNA-Seq		Sample63			single	RNA-Seq	TRANSCRIPTOMIC	cDNA	Illumina HiSeq 2000	34548626	3299583030	2353320429	NA	NA	NA	NA			NA		GEO	GEO: GSE103954	NA	8049	2018-01-02 09:01:08		NA	NA	NA	NA		1	34548626	34541508
Gadus morhua	liver		NAN		DMSO[chemical]; -[concentration]	NA	PRJNA407769	SAMN07662885	SRX3195558	SRR6048617	SRA609018	SRS2522844	SRP117918	Effects of organophosphate flame retardants on Atlantic cod liver cells	GSM2786882: Sample58; Gadus morhua; RNA-Seq		Sample58			single	RNA-Seq	TRANSCRIPTOMIC	cDNA	Illumina HiSeq 2000	31297914	3021521783	2148264215	NA	NA	NA	NA			NA		GEO	GEO: GSE103954	NA	8049	2018-01-02 09:01:08		NA	NA	NA	NA		1	31297914	31297260
Gadus morhua	liver		NAN		DMSO[chemical]; -[concentration]	NA	PRJNA407769	SAMN07662876	SRX3195556	SRR6048615	SRA609018	SRS2522843	SRP117918	Effects of organophosphate flame retardants on Atlantic cod liver cells	GSM2786880: Sample48; Gadus morhua; RNA-Seq		Sample48			single	RNA-Seq	TRANSCRIPTOMIC	cDNA	Illumina HiSeq 2000	34195966	3300552299	2346151520	NA	NA	NA	NA			NA		GEO	GEO: GSE103954	NA	8049	2018-01-02 09:01:08		NA	NA	NA	NA		1	34195966	34195595
Gadus morhua	liver		NAN		DMSO[chemical]; -[concentration]	NA	PRJNA407769	SAMN07662880	SRX3195552	SRR6048611	SRA609018	SRS2522838	SRP117918	Effects of organophosphate flame retardants on Atlantic cod liver cells	GSM2786876: Sample32; Gadus morhua; RNA-Seq		Sample32			single	RNA-Seq	TRANSCRIPTOMIC	cDNA	Illumina HiSeq 2000	34216664	3308025280	2346875560	NA	NA	NA	NA			NA		GEO	GEO: GSE103954	NA	8049	2018-01-02 09:01:08		NA	NA	NA	NA		1	34216664	34216354
Gadus morhua	liver		NAN		DMSO[chemical]; -[concentration]	NA	PRJNA407769	SAMN07662881	SRX3195551	SRR6048610	SRA609018	SRS2522837	SRP117918	Effects of organophosphate flame retardants on Atlantic cod liver cells	GSM2786875: Sample30; Gadus morhua; RNA-Seq		Sample30			single	RNA-Seq	TRANSCRIPTOMIC	cDNA	Illumina HiSeq 2000	32330292	3124525810	2221357371	NA	NA	NA	NA			NA		GEO	GEO: GSE103954	NA	8049	2018-01-02 09:01:08		NA	NA	NA	NA		1	32330292	32329979
Gadus morhua	liver		NAN		DMSO[chemical]; -[concentration]	NA	PRJNA407769	SAMN07662900	SRX3195548	SRR6048607	SRA609018	SRS2522834	SRP117918	Effects of organophosphate flame retardants on Atlantic cod liver cells	GSM2786872: Sample19; Gadus morhua; RNA-Seq		Sample19			single	RNA-Seq	TRANSCRIPTOMIC	cDNA	Illumina HiSeq 2000	31615464	3024238169	2155348428	NA	NA	NA	NA			NA		GEO	GEO: GSE103954	NA	8049	2018-01-02 09:01:08		NA	NA	NA	NA		1	31615464	31609124
Gadus morhua	ovary	unknown[strain]	F	unknown		NA	PRJNA256972	SAMN02944940	SRX1044005	SRR2045415	SRA270521	SRS949465	SRP058865	Gadus morhua Transcriptome	Cod ovary	Total RNA was qualified using an Agilent BioAnalyzer and 1 ¬µg was used for polyA selection and library construction with Illumina's TruSeq stranded total RNA sample preparation kit according to the manufacturer's instructions (TruSeq stranded total RNA SamplePrep Guide RevC)	Cod ovary	Cod ovary	K_Gm_1	paired	RNA-Seq	TRANSCRIPTOMIC	cDNA	Illumina HiSeq 2000	22436517	4487303400	2963390436	NA	NA	200	0	Application Read	Forward	1	Fish Physiology and Genomics	INRA	PhyloFish_cod	27189481	8049	2016-05-24 12:44:22	INRA	NA	NA	NA	NA	Model organism or animal[biosamplemodel]	2	22354926	18141382
Gadus morhua	testis	unknown[strain]	M	unknown		NA	PRJNA256972	SAMN02944949	SRX1044014	SRR2045424	SRA270521	SRS949445	SRP058865	Gadus morhua Transcriptome	Cod testis	Total RNA was qualified using an Agilent BioAnalyzer and 1 ¬µg was used for polyA selection and library construction with Illumina's TruSeq stranded total RNA sample preparation kit according to the manufacturer's instructions (TruSeq stranded total RNA SamplePrep Guide RevC)	Cod testis	Cod testis	K_Gm_10	paired	RNA-Seq	TRANSCRIPTOMIC	cDNA	Illumina HiSeq 2000	21533488	4306697600	2898699660	NA	NA	200	0	Application Read	Forward	1	Fish Physiology and Genomics	INRA	PhyloFish_cod	27189481	8049	2016-05-24 12:44:22	INRA	NA	NA	NA	NA	Model organism or animal[biosamplemodel]	2	21445858	16003987
Gallus gallus	brain		M	~1 year, adult		9.1[rin]; Standard[extraction]	PRJNA143627	SAMN00632120	SRX081870	SRR306711	SRA039810	SRS213962	SRP007412	The evolution of gene expression levels in mammalian organs	GSM752558: gga br M 1		gga br M 1		GSM752558: gga br M 1	single	RNA-Seq	TRANSCRIPTOMIC	cDNA	Illumina Genome Analyzer IIx	17557038	1334334888	1038991780	NA	NA	76	0	Application Read	Forward	1		GEO	GEO: GSE30352	22012392	9031	2011-10-14 12:16:40				NA			1	17412732	15984963
Gallus gallus	brain		FEM[GENDER]	~1 year, adult		9.4[rin]; Rneasy Lipid[extraction]	PRJNA143627	SAMN00632119	SRX081869	SRR306710	SRA039810	SRS213961	SRP007412	The evolution of gene expression levels in mammalian organs	GSM752557: gga br F 1		gga br F 1		GSM752557: gga br F 1	single	RNA-Seq	TRANSCRIPTOMIC	cDNA	Illumina Genome Analyzer IIx	19476908	1480245008	1189210026	NA	NA	76	0	Application Read	Forward	1		GEO	GEO: GSE30352	22012392	9031	2011-10-14 12:16:40				NA			1	19357993	19324448
Gallus gallus	brain		MIXED	adult		poly-A enriched RNA[molecule_subtype]	PRJNA176589	SAMN01758117	SRX191155	SRR579551	SRA059267	SRS366864	SRP015997	The evolutionary landscape of alternative splicing in vertebrate species	GSM1015156: Chicken brain; Gallus gallus; RNA-Seq		Chicken brain			paired	RNA-Seq	TRANSCRIPTOMIC	cDNA	Illumina HiSeq 2000	77336249	11136419856	7103777009	NA	NA	NA	NA			NA		GEO	GEO: GSE41338	23258890	9031	2012-12-24 12:04:54				NA			2	77336249	66351118
Gallus gallus	brain		NAN				PRJNA177791	SAMN01766930	SRX196380	SRR594509	SRA059960	SRS369817	SRP016501	Evolutionary dynamics of gene and isoform regulation in mammalian tissues	GSM1020756: chicken_b_brain; Gallus gallus; RNA-Seq		chicken_b_brain			paired	RNA-Seq	TRANSCRIPTOMIC	cDNA	Illumina HiSeq 2000	32266164	2581293120	1635886858	NA	NA	NA	NA			NA		GEO	GEO: GSE41637	23258891	9031	2015-07-22 17:02:37				NA			2	32126646	28122250
Gallus gallus	brain		NAN				PRJNA177791	SAMN01766921	SRX196371	SRR594500	SRA059960	SRS369808	SRP016501	Evolutionary dynamics of gene and isoform regulation in mammalian tissues	GSM1020747: chicken_a_brain; Gallus gallus; RNA-Seq		chicken_a_brain			paired	RNA-Seq	TRANSCRIPTOMIC	cDNA	Illumina HiSeq 2000	117728780	18247960900	11823598669	NA	NA	NA	NA			NA		GEO	GEO: GSE41637	23258891	9031	2015-07-22 17:02:37				NA			2	117726828	105842568
Gallus gallus	brain		M	adult			PRJNA186646	SAMN01886772	SRX217701	SRR649385	SRA064905	SRS386084	SRP017959	The evolution of lncRNA repertoires and expression patterns in tetrapods	GSM1064853: gga br M2; Gallus gallus; RNA-Seq		gga br M2 [batch1]			single	RNA-Seq	TRANSCRIPTOMIC	cDNA	Illumina Genome Analyzer IIx	35609107	2670683025	1750646563	NA	NA	NA	NA			NA		GEO	GEO: GSE43520	24463510	9031	2015-07-22 17:03:31				NA			1	35577136	33856806
Gallus gallus	brain		F	Adult[stage]			PRJNA381064	SAMN06679880	SRX2704290	SRR5412242	SRA551247	SRS2098014	SRP102989	RNA-seq data from somatic tissues and gonads from Anolis, human, mouse, opossum, platypus, chicken and xenopus Raw sequence reads	GSM2563103: Chicken RNAseq Brain Female2 Adult; Gallus gallus; RNA-Seq		Chicken RNAseq Brain Female2 Adult			single	RNA-Seq	TRANSCRIPTOMIC	cDNA	Illumina HiSeq 2500	34736782	3508414982	2300007770	NA	NA	NA	NA			NA		GEO	GEO: GSE97367	29133310	9031	2017-10-30 19:13:26				NA			1	34734907	31848548
Gallus gallus	brain		M	Adult[stage]			PRJNA381064	SAMN06679878	SRX2704292	SRR5412244	SRA551247	SRS2098016	SRP102989	RNA-seq data from somatic tissues and gonads from Anolis, human, mouse, opossum, platypus, chicken and xenopus Raw sequence reads	GSM2563105: Chicken RNAseq Brain Male2 Adult; Gallus gallus; RNA-Seq		Chicken RNAseq Brain Male2 Adult			single	RNA-Seq	TRANSCRIPTOMIC	cDNA	Illumina HiSeq 2500	29822429	3012065329	2052536366	NA	NA	NA	NA			NA		GEO	GEO: GSE97367	29133310	9031	2017-10-30 19:13:26				NA			1	29822392	27644263
Gallus gallus	brain		M	Adult[stage]			PRJNA381064	SAMN06679879	SRX2704291	SRR5412243	SRA551247	SRS2098015	SRP102989	RNA-seq data from somatic tissues and gonads from Anolis, human, mouse, opossum, platypus, chicken and xenopus Raw sequence reads	GSM2563104: Chicken RNAseq Brain Male1 Adult; Gallus gallus; RNA-Seq		Chicken RNAseq Brain Male1 Adult			single	RNA-Seq	TRANSCRIPTOMIC	cDNA	Illumina HiSeq 2500	27722485	2799970985	1805700098	NA	NA	NA	NA			NA		GEO	GEO: GSE97367	29133310	9031	2017-10-30 19:13:26				NA			1	27722485	25872027
Gallus gallus	heart	UCD001[strain]; inbred line[environmental_history]	M	20; adult[developmental_stage]		frozen specimen[specimen_with_known_storage_state]	PRJEB4677	SAMEA104277046	ERX321421	ERR348583	ERA252218	ERS353503	ERP003988	Chickspress	Chickspress	Chickspress			heart_male_mRNA	paired	RNA-Seq	TRANSCRIPTOMIC	cDNA	Illumina HiSeq 2000	60156103	12031220600	7502009757	300	30	200	0	Application Read	Forward	1	ArrayExpress	University of Arizona	E-MTAB-1778	NA	9031	2013-10-16 00:49:26				NA			2	60155235	56723700
Gallus gallus	heart	UCD001[strain]; inbred line[environmental_history]	F	20 month; adult[developmental_stage]		frozen specimen[specimen_with_known_storage_state]	PRJEB4677	SAMEA2201379	ERX321418	ERR348569	ERA252218	ERS353500	ERP003988	Chickspress	Chickspress	Chickspress	E-MTAB-1778:heart_female	Protocols: The source of the RNA was a variety of red jungle fowl tissues. Total RNA was extracted according to the Qiagen miRNAeasy protocol. MRNAseq libraries were constructed according to the Illumina TruSeq RNA protocol.	heart_female_mRNA	paired	RNA-Seq	TRANSCRIPTOMIC	cDNA	Illumina HiSeq 2000	63822836	12764567200	8270166734	300	30	200	0	Application Read	Forward	1	ArrayExpress	University of Arizona	E-MTAB-1778	NA	9031	2013-10-16 00:49:26				NA			2	63815300	61209827
Gallus gallus	heart		FEM	~1 year, adult		9.0[rin]; Standard[extraction]	PRJNA143627	SAMN00632123	SRX081873	SRR306714	SRA039810	SRS213965	SRP007412	The evolution of gene expression levels in mammalian organs	GSM752561: gga ht F 1		gga ht F 1		GSM752561: gga ht F 1	single	RNA-Seq	TRANSCRIPTOMIC	cDNA	Illumina Genome Analyzer IIx	23004385	1748333260	1366192741	NA	NA	76	0	Application Read	Forward	1		GEO	GEO: GSE30352	22012392	9031	2011-10-14 12:16:40				NA			1	22811064	21597130
Gallus gallus	heart		M	~1 year, adult		Standard[extraction]	PRJNA143627	SAMN00632124	SRX081874	SRR306715	SRA039810	SRS213966	SRP007412	The evolution of gene expression levels in mammalian organs	GSM752562: gga ht M 1		gga ht M 1		GSM752562: gga ht M 1	single	RNA-Seq	TRANSCRIPTOMIC	cDNA	Illumina Genome Analyzer IIx	21117498	1604929848	1280609900	NA	NA	76	0	Application Read	Forward	1		GEO	GEO: GSE30352	22012392	9031	2011-10-14 12:16:40				NA			1	20976605	20943874
Gallus gallus	heart		MIXED	adult		poly-A enriched RNA[molecule_subtype]	PRJNA176589	SAMN01758120	SRX191158	SRR579554	SRA059267	SRS366867	SRP015997	The evolutionary landscape of alternative splicing in vertebrate species	GSM1015159: Chicken heart; Gallus gallus; RNA-Seq		Chicken heart			paired	RNA-Seq	TRANSCRIPTOMIC	cDNA	Illumina HiSeq 2000	65364008	9412417152	5936502591	NA	NA	NA	NA			NA		GEO	GEO: GSE41338	23258890	9031	2012-12-24 12:04:54				NA			2	65364008	56356643
Gallus gallus	heart		NAN				PRJNA177791	SAMN01766941	SRX196391	SRR594520	SRA059960	SRS369828	SRP016501	Evolutionary dynamics of gene and isoform regulation in mammalian tissues	GSM1020767: chicken_c_heart; Gallus gallus; RNA-Seq		chicken_c_heart			paired	RNA-Seq	TRANSCRIPTOMIC	cDNA	Illumina HiSeq 2000	27260601	2180848080	1461643146	NA	NA	NA	NA			NA		GEO	GEO: GSE41637	23258891	9031	2015-07-22 17:02:34				NA			2	27210636	24394332
Gallus gallus	heart		NAN				PRJNA177791	SAMN01766932	SRX196382	SRR594511	SRA059960	SRS369819	SRP016501	Evolutionary dynamics of gene and isoform regulation in mammalian tissues	GSM1020758: chicken_b_heart; Gallus gallus; RNA-Seq		chicken_b_heart			paired	RNA-Seq	TRANSCRIPTOMIC	cDNA	Illumina HiSeq 2000	45037438	3602995040	2215788727	NA	NA	NA	NA			NA		GEO	GEO: GSE41637	23258891	9031	2015-07-22 17:02:37				NA			2	44784191	40590140
Gallus gallus	heart		NAN				PRJNA177791	SAMN01766923	SRX196373	SRR594502	SRA059960	SRS369810	SRP016501	Evolutionary dynamics of gene and isoform regulation in mammalian tissues	GSM1020749: chicken_a_heart; Gallus gallus; RNA-Seq		chicken_a_heart			paired	RNA-Seq	TRANSCRIPTOMIC	cDNA	Illumina HiSeq 2000	107873185	17259709600	10878532806	NA	NA	NA	NA			NA		GEO	GEO: GSE41637	23258891	9031	2015-07-22 17:02:37				NA			2	106040310	91447113
Gallus gallus	heart	red jungle fowl[breed]; UCD001[strain]	F	adult[dev_stage]			PRJNA204941	SAMN02199160	SRX316898	SRR924550	SRA091795	SRS454181	SRP026393	Chickspress	Paired-end, 100 bp, mRNA-seq of female red jungle fowl heart.	Total RNA was isolated from female, red jungle fowl heart. A paired-end Illumina library was constructed according the standard Illumina Truseq mRNA-seq protocol.	Generic sample from Gallus_gallus_gallus		H H418 mRNA	paired	RNA-Seq	TRANSCRIPTOMIC	cDNA	Illumina HiSeq 2000	63822836	12764567200	8544517382	300	NA	200	0	Application Read	Forward	1	Burgess-McCarthy	University of Arizona	chickspress mRNAseq experiments	NA	208526	2013-10-17				NA			2	63815300	61209827
Gallus gallus	heart	red jungle fowl[breed]; UCD001[strain]	M	adult[dev_stage]			PRJNA204941	SAMN02199159	SRX316897	SRR924549	SRA091795	SRS454180	SRP026393	Chickspress	Paired-end, 100 bp, mRNA-seq of male red jungle fowl heart.	Total RNA was isolated from male, red jungle fowl heart. A paired-end Illumina library was constructed according the standard Illumina Truseq mRNA-seq protocol.	Generic sample from Gallus_gallus_gallus		H H417 mRNA	paired	RNA-Seq	TRANSCRIPTOMIC	cDNA	Illumina HiSeq 2000	60156103	12031220600	7732886216	300	NA	200	0	Application Read	Forward	1	Burgess-McCarthy	University of Arizona	chickspress mRNAseq experiments	NA	208526	2013-10-17				NA			2	60155235	56723700
Gallus gallus	heart	Ross708[breed]	M	Posthatch D42	Thermoneutral; SRA[sample_type]		PRJNA338488	SAMN05559641	SRX2022437	SRR4030896	SRA452660	SRS1617050	SRP082125	Broiler cardiac response to heat stress	RNA-seq of Gallus gallus: male heart	RNA isolated from Left Ventricle was used to construct library which was sequenced by the HiSeq 2500 Sequencing System at a depth of ~10 million, 50 bp single-end reads per library			Library_350	single	RNA-Seq	TRANSCRIPTOMIC	cDNA	Illumina HiSeq 2500	10000000	500000000	356475851	NA	NA	NA	NA			NA	Department of Animal Science	Iowa State University	SUB1751053	NA	9031	2016-08-17 14:23:56	Carl Schmidt			NA	Schmidt lab in University of Delaware[collected_by]; Biological Replicate_4[replicate]	Model organism or animal[biosamplemodel]	1	10000000	9987260
Gallus gallus	heart	Ross708[breed]	M	Posthatch D42	Thermoneutral; SRA[sample_type]		PRJNA338488	SAMN05559640	SRX2022436	SRR4030895	SRA452660	SRS1617049	SRP082125	Broiler cardiac response to heat stress	RNA-seq of Gallus gallus: male heart	RNA isolated from Left Ventricle was used to construct library which was sequenced by the HiSeq 2500 Sequencing System at a depth of ~10 million, 50 bp single-end reads per library			Library_349	single	RNA-Seq	TRANSCRIPTOMIC	cDNA	Illumina HiSeq 2500	10000000	500000000	355106233	NA	NA	NA	NA			NA	Department of Animal Science	Iowa State University	SUB1751053	NA	9031	2016-08-17 14:23:56	Carl Schmidt			NA	Schmidt lab in University of Delaware[collected_by]; Biological Replicate_3[replicate]	Model organism or animal[biosamplemodel]	1	10000000	9999203
Gallus gallus	heart	Ross708[breed]	M	Posthatch D42	Thermoneutral; SRA[sample_type]		PRJNA338488	SAMN05559639	SRX2022435	SRR4030894	SRA452660	SRS1617048	SRP082125	Broiler cardiac response to heat stress	RNA-seq of Gallus gallus: male heart	RNA isolated from Left Ventricle was used to construct library which was sequenced by the HiSeq 2500 Sequencing System at a depth of ~10 million, 50 bp single-end reads per library			Library_348	single	RNA-Seq	TRANSCRIPTOMIC	cDNA	Illumina HiSeq 2500	10000000	500000000	356847143	NA	NA	NA	NA			NA	Department of Animal Science	Iowa State University	SUB1751053	NA	9031	2016-08-17 14:23:56	Carl Schmidt			NA	Schmidt lab in University of Delaware[collected_by]; Biological Replicate_2[replicate]	Model organism or animal[biosamplemodel]	1	10000000	9999991
Gallus gallus	heart	Ross708[breed]	M	Posthatch D42	Thermoneutral; SRA[sample_type]		PRJNA338488	SAMN05559638	SRX2022434	SRR4030893	SRA452660	SRS1617047	SRP082125	Broiler cardiac response to heat stress	RNA-seq of Gallus gallus: male heart	RNA isolated from Left Ventricle was used to construct library which was sequenced by the HiSeq 2500 Sequencing System at a depth of ~10 million, 50 bp single-end reads per library			Library_347	single	RNA-Seq	TRANSCRIPTOMIC	cDNA	Illumina HiSeq 2500	10000000	500000000	357134163	NA	NA	NA	NA			NA	Department of Animal Science	Iowa State University	SUB1751053	NA	9031	2016-08-17 14:23:56	Carl Schmidt			NA	Schmidt lab in University of Delaware[collected_by]; Biological Replicate_1[replicate]	Model organism or animal[biosamplemodel]	1	10000000	9999995
Gallus gallus	heart	Illinois[breed]	M	Posthatch D42	Thermoneutral; SRA[sample_type]		PRJNA338488	SAMN05559654	SRX2022430	SRR4030889	SRA452660	SRS1617043	SRP082125	Broiler cardiac response to heat stress	RNA-seq of Gallus gallus: male heart	RNA isolated from Left Ventricle was used to construct library which was sequenced by the HiSeq 2500 Sequencing System at a depth of ~10 million, 50 bp single-end reads per library			Library_359	single	RNA-Seq	TRANSCRIPTOMIC	cDNA	Illumina HiSeq 2500	10000000	500000000	336144468	NA	NA	NA	NA			NA	Department of Animal Science	Iowa State University	SUB1751053	NA	9031	2016-08-17 14:23:56	Carl Schmidt			NA	Schmidt lab in University of Delaware[collected_by]; Biological Replicate_6[replicate]	Model organism or animal[biosamplemodel]	1	10000000	9987218
Gallus gallus	heart	Illinois[breed]	M	Posthatch D42	Thermoneutral; SRA[sample_type]		PRJNA338488	SAMN05559653	SRX2022429	SRR4030888	SRA452660	SRS1617042	SRP082125	Broiler cardiac response to heat stress	RNA-seq of Gallus gallus: male heart	RNA isolated from Left Ventricle was used to construct library which was sequenced by the HiSeq 2500 Sequencing System at a depth of ~10 million, 50 bp single-end reads per library			Library_358	single	RNA-Seq	TRANSCRIPTOMIC	cDNA	Illumina HiSeq 2500	10000000	500000000	339878692	NA	NA	NA	NA			NA	Department of Animal Science	Iowa State University	SUB1751053	NA	9031	2016-08-17 14:23:56	Carl Schmidt			NA	Schmidt lab in University of Delaware[collected_by]; Biological Replicate_5[replicate]	Model organism or animal[biosamplemodel]	1	10000000	9983113
Gallus gallus	heart	Illinois[breed]	M	Posthatch D42	Thermoneutral; SRA[sample_type]		PRJNA338488	SAMN05559652	SRX2022428	SRR4030887	SRA452660	SRS1617041	SRP082125	Broiler cardiac response to heat stress	RNA-seq of Gallus gallus: male heart	RNA isolated from Left Ventricle was used to construct library which was sequenced by the HiSeq 2500 Sequencing System at a depth of ~10 million, 50 bp single-end reads per library			Library_357	single	RNA-Seq	TRANSCRIPTOMIC	cDNA	Illumina HiSeq 2500	10000000	500000000	340610468	NA	NA	NA	NA			NA	Department of Animal Science	Iowa State University	SUB1751053	NA	9031	2016-08-17 14:23:56	Carl Schmidt			NA	Schmidt lab in University of Delaware[collected_by]; Biological Replicate_4[replicate]	Model organism or animal[biosamplemodel]	1	10000000	9999995
Gallus gallus	heart	Illinois[breed]	M	Posthatch D42	Thermoneutral; SRA[sample_type]		PRJNA338488	SAMN05559651	SRX2022426	SRR4030885	SRA452660	SRS1617040	SRP082125	Broiler cardiac response to heat stress	RNA-seq of Gallus gallus: male heart	RNA isolated from Left Ventricle was used to construct library which was sequenced by the HiSeq 2500 Sequencing System at a depth of ~10 million, 50 bp single-end reads per library			Library_356	single	RNA-Seq	TRANSCRIPTOMIC	cDNA	Illumina HiSeq 2500	10000000	500000000	337408082	NA	NA	NA	NA			NA	Department of Animal Science	Iowa State University	SUB1751053	NA	9031	2016-08-17 14:23:56	Carl Schmidt			NA	Schmidt lab in University of Delaware[collected_by]; Biological Replicate_3[replicate]	Model organism or animal[biosamplemodel]	1	10000000	9999998
Gallus gallus	heart	Illinois[breed]	M	Posthatch D42	Thermoneutral; SRA[sample_type]		PRJNA338488	SAMN05559650	SRX2022425	SRR4030884	SRA452660	SRS1617038	SRP082125	Broiler cardiac response to heat stress	RNA-seq of Gallus gallus: male heart	RNA isolated from Left Ventricle was used to construct library which was sequenced by the HiSeq 2500 Sequencing System at a depth of ~10 million, 50 bp single-end reads per library			Library_355	single	RNA-Seq	TRANSCRIPTOMIC	cDNA	Illumina HiSeq 2500	10000000	500000000	338174307	NA	NA	NA	NA			NA	Department of Animal Science	Iowa State University	SUB1751053	NA	9031	2016-08-17 14:23:56	Carl Schmidt			NA	Schmidt lab in University of Delaware[collected_by]; Biological Replicate_2[replicate]	Model organism or animal[biosamplemodel]	1	10000000	9999994
Gallus gallus	heart	Illinois[breed]	M	Posthatch D42	Thermoneutral; SRA[sample_type]		PRJNA338488	SAMN05559649	SRX2022424	SRR4030883	SRA452660	SRS1617037	SRP082125	Broiler cardiac response to heat stress	RNA-seq of Gallus gallus: male heart	RNA isolated from Left Ventricle was used to construct library which was sequenced by the HiSeq 2500 Sequencing System at a depth of ~10 million, 50 bp single-end reads per library			Library_354	single	RNA-Seq	TRANSCRIPTOMIC	cDNA	Illumina HiSeq 2500	10000000	500000000	337648510	NA	NA	NA	NA			NA	Department of Animal Science	Iowa State University	SUB1751053	NA	9031	2016-08-17 14:23:56	Carl Schmidt			NA	Schmidt lab in University of Delaware[collected_by]; Biological Replicate_1[replicate]	Model organism or animal[biosamplemodel]	1	10000000	9999995
Gallus gallus	heart	Ross708[breed]	M	Posthatch D42	Thermoneutral; SRA[sample_type]		PRJNA338488	SAMN05559643	SRX2022418	SRR4030877	SRA452660	SRS1617031	SRP082125	Broiler cardiac response to heat stress	RNA-seq of Gallus gallus: male heart	RNA isolated from Left Ventricle was used to construct library which was sequenced by the HiSeq 2500 Sequencing System at a depth of ~10 million, 50 bp single-end reads per library			Library_352	single	RNA-Seq	TRANSCRIPTOMIC	cDNA	Illumina HiSeq 2500	10000000	500000000	356564668	NA	NA	NA	NA			NA	Department of Animal Science	Iowa State University	SUB1751053	NA	9031	2016-08-17 14:23:56	Carl Schmidt			NA	Schmidt lab in University of Delaware[collected_by]; Biological Replicate_6[replicate]	Model organism or animal[biosamplemodel]	1	10000000	9984982
Gallus gallus	heart	Ross708[breed]	M	Posthatch D42	Thermoneutral; SRA[sample_type]		PRJNA338488	SAMN05559642	SRX2022417	SRR4030876	SRA452660	SRS1617030	SRP082125	Broiler cardiac response to heat stress	RNA-seq of Gallus gallus: male heart	RNA isolated from Left Ventricle was used to construct library which was sequenced by the HiSeq 2500 Sequencing System at a depth of ~10 million, 50 bp single-end reads per library			Library_351	single	RNA-Seq	TRANSCRIPTOMIC	cDNA	Illumina HiSeq 2500	10000000	500000000	356136673	NA	NA	NA	NA			NA	Department of Animal Science	Iowa State University	SUB1751053	NA	9031	2016-08-17 14:23:56	Carl Schmidt			NA	Schmidt lab in University of Delaware[collected_by]; Biological Replicate_5[replicate]	Model organism or animal[biosamplemodel]	1	10000000	9986886
Gallus gallus	heart		NAN	adult(>200 days old)	high[altitude]		PRJNA362606	SAMN06242736	SRX2506259	SRR5190439	SRA529025	SRS1930523	SRP097223	Comparative transcriptomic analysis provides insights into high-altitude adaptation	GSM2464055: H-chicken_heart3; Gallus gallus; ssRNA-seq		H-chicken_heart3			paired	RNA-Seq	TRANSCRIPTOMIC	cDNA	Illumina HiSeq 2000	22110321	4422064200	2993710075	NA	NA	NA	NA			NA		GEO	GEO: GSE93855	NA	9031	2017-09-06 16:05:16				NA			2	22110321	21790856
Gallus gallus	heart		NAN	adult(>200 days old)	high[altitude]		PRJNA362606	SAMN06242739	SRX2506256	SRR5190436	SRA529025	SRS1930520	SRP097223	Comparative transcriptomic analysis provides insights into high-altitude adaptation	GSM2464052: H-chicken_heart2; Gallus gallus; ssRNA-seq		H-chicken_heart2			paired	RNA-Seq	TRANSCRIPTOMIC	cDNA	Illumina HiSeq 2000	23938529	4787705800	3237362519	NA	NA	NA	NA			NA		GEO	GEO: GSE93855	NA	9031	2017-09-06 16:05:15				NA			2	23938529	23598638
[truncated: 1,245 more rows]
[truncated: 19 more columns]

## Sheet: SD2
Scientific name	Brain	Heart	Kidney	Liver	Ovary	Testis	Total
Anolis carolinensis	16	13	12	57	6	3	107
Astyanax mexicanus	7	3	3	2	2	3	20
Bos taurus	5	8	9	255	10	29	316
Callithrix jacchus	4	5	5	15	1	4	34
Canis lupus	5	16	9	13	1	10	54
Chinchilla lanigera	1	1	1	1	1	1	6
Danio rerio	35	7	6	18	5	2	73
Gadus morhua	1	1	1	10	1	1	15
Gallus gallus	9	33	29	101	14	24	210
Homo sapiens	5	5	6	5	3	4	28
Macaca mulatta	35	12	21	33	1	26	128
[truncated: 11 more rows]

## Sheet: SD3
expression_metrics	Reason for exclusion	Anolis carolinensis	Astyanax mexicanus	Bos taurus	Callithrix jacchus	Canis lupus	Chinchilla lanigera	Danio rerio	Gadus morhua	Gallus gallus	Homo sapiens	Macaca mulatta	Monodelphis domestica	Mus musculus	Oreochromis niloticus	Ornithorhynchus anatinus	Oryctolagus cuniculus	Oryzias latipes	Ovis aries	Rattus norvegicus	Sus scrofa	Xenopus tropicalis	Total
[truncated: 26 more rows]

[truncated: 3 more sheets: SD4, SD5, SD6]
